# Supplementary material for: Investigating the role of endogenous estrogens, hormone replacement therapy, and blockade of estrogen receptor-α activity on breast metabolic signaling
Source: Breast Cancer Res Treat. 2021 Aug 26;190(1):53–67. doi: 10.1007/s10549-021-06354-w (PMC8557185; doi:10.1007/s10549-021-06354-w)
Supplement: Supplementary file 6 — Supplementary file6 (XLSX 4695 KB) [file 10549_2021_6354_MOESM6_ESM.xlsx]

## Sheet: Explanation
	OrigScale		Values are normalized in terms of raw area counts.
	ScaledImpData		Each biochemical in OrigScale is rescaled to set the median equal to 1.
			Then, missing values are imputed with the minimum.
	MassNormImpData		Values for each sample are normalized by sample mass available/utilized for extraction.
			Each biochemical in OrigScale is then rescaled to set the median equal to 1.
			Lastly, missing values are imputed with the minimum.
	Pathway Heat Map		This is the heat map associated with the statistical analysis of the data.
			Indicates ratios, p- and q-values for each comparison.
			0.55	Green: indicates significant difference (p≤0.05) between the groups shown, metabolite ratio of < 1.00
			0.76	Light Green: narrowly missed statistical cutoff for significance 0.05<p<0.10, metabolite ratio of < 1.00
			1.71	Red: indicates significant difference (p≤0.05) between the groups shown; metabolite ratio of ≥ 1.00
			1.32	Light Red: narrowly missed statistical cutoff for significance 0.05<p<0.10, metabolite ratio of ≥ 1.00
			1.2	Non-colored text and cell: mean values are not significantly different for that comparison
			“biochemical name*” Indicates a compound that has not been confirmed based on a standard, but we are confident in its identity.
			“biochemical name**” Indicates a compound for which a standard is not available, but we are reasonably confident in its identity or the information provided.
			“biochemical name (#) or biochemical name [#]” indicates a compound that is a structural isomer of another compound in the Metabolon spectral library; for example, a steroid that may be sulfated at one of several positions that are indistinguishable by the mass spectrometry data or a diacylglycerol for which more than one stereospecific molecule exists.
	Box Plots - Biochem		Box plots are provided for each biochemical detected, sorted alphabetically by biochemical name.
	Box Plots - Pathway		Box plots are provided for each biochemical detected, sorted by biochemical pathway.

## Sheet: OrigScale
												SAMPLE NAME	WAKE-02798	WAKE-02799	WAKE-02800	WAKE-02801	WAKE-02802	WAKE-02803	WAKE-02804	WAKE-02805	WAKE-02806	WAKE-02807	WAKE-02808	WAKE-02809	WAKE-02810	WAKE-02811	WAKE-02812	WAKE-02813	WAKE-02814	WAKE-02815	WAKE-02816	WAKE-02817	WAKE-02818	WAKE-02819	WAKE-02820	WAKE-02821	WAKE-02822	WAKE-02823	WAKE-02824	WAKE-02825	WAKE-02826	WAKE-02827	WAKE-02828	WAKE-02829	WAKE-02830	WAKE-02831	WAKE-02832	WAKE-02833	WAKE-02834
												PARENT SAMPLE ID	6039522	6039523	6039524	6039525	6039526	6039527	6039528	6039529	6039530	6039531	6039532	6039533	6039534	6039535	6039536	6039537	6039538	6039539	6039540	6039541	6039542	6039543	6039544	6039545	6039546	6039547	6039548	6039549	6039550	6039551	6039552	6039553	6039554	6039555	6039556	6039557	6039558
												CLIENT IDENTIFIER	95139E	95147E	95149E	95165E	95170E	95175E	95186E	95188E	95191E	95203E	95209E	95218E	94278E	94280E	94283E	94293E	94296E	94300E	94306E	94320E	94325E	94333E	94342E	94359E	94367E	94266E	94275E	94281E	94284E	94286E	94288E	94291E	94294E	94295E	94299E	94305E	94313E
												GENDER	Female	Female	Female	Female	Female	Female	Female	Female	Female	Female	Female	Female	Female	Female	Female	Female	Female	Female	Female	Female	Female	Female	Female	Female	Female	Female	Female	Female	Female	Female	Female	Female	Female	Female	Female	Female	Female
												MASS EXTRACTED	24	24	18.1	24	24	24	24	24	24	24	24	24	24	24	24	24	24	24	24	24	24	24	24	24	24	24	24	24	24	24	24	24	24	24	24	24	24
												MENOPAUSE STATUS	Premenopause	Premenopause	Premenopause	Premenopause	Premenopause	Premenopause	Premenopause	Premenopause	Premenopause	Premenopause	Premenopause	Premenopause	Postmenopause	Postmenopause	Postmenopause	Postmenopause	Postmenopause	Postmenopause	Postmenopause	Postmenopause	Postmenopause	Postmenopause	Postmenopause	Postmenopause	Postmenopause	Postmenopause	Postmenopause	Postmenopause	Postmenopause	Postmenopause	Postmenopause	Postmenopause	Postmenopause	Postmenopause	Postmenopause	Postmenopause	Postmenopause
												ORIG ORDER	1	2	3	4	5	6	7	8	9	10	11	12	13	14	15	16	17	18	19	20	21	22	23	24	25	26	27	28	29	30	31	32	33	34	35	36	37
												SPL AMNT MG	142	233	130	204	232	210	170	190	188	150	190	175	140	117	132	231	231	194	125	196	153	213	191	154	154	209	121	150	224	197	131	159	169	173	112	150	226
												SPL TYPE	Mammary gland	Mammary gland	Mammary gland	Mammary gland	Mammary gland	Mammary gland	Mammary gland	Mammary gland	Mammary gland	Mammary gland	Mammary gland	Mammary gland	Mammary gland	Mammary gland	Mammary gland	Mammary gland	Mammary gland	Mammary gland	Mammary gland	Mammary gland	Mammary gland	Mammary gland	Mammary gland	Mammary gland	Mammary gland	Mammary gland	Mammary gland	Mammary gland	Mammary gland	Mammary gland	Mammary gland	Mammary gland	Mammary gland	Mammary gland	Mammary gland	Mammary gland	Mammary gland
												TREATMENT	Ovary intact	Ovary intact	Ovary intact	Ovary intact	Ovary intact	Ovary intact	Ovary intact	Ovary intact	Ovary intact	Ovary intact	Ovary intact	Ovary intact	Ovariectomy	Ovariectomy	Ovariectomy	Ovariectomy	Ovariectomy	Ovariectomy	Ovariectomy	Ovariectomy	Ovariectomy	Ovariectomy	Ovariectomy	Ovariectomy	Ovariectomy	Ovariectomy + Estrogen Replacement	Ovariectomy + Estrogen Replacement	Ovariectomy + Estrogen Replacement	Ovariectomy + Estrogen Replacement	Ovariectomy + Estrogen Replacement	Ovariectomy + Estrogen Replacement	Ovariectomy + Estrogen Replacement	Ovariectomy + Estrogen Replacement	Ovariectomy + Estrogen Replacement	Ovariectomy + Estrogen Replacement	Ovariectomy + Estrogen Replacement	Ovariectomy + Estrogen Replacement
												TX	None	None	None	None	None	None	None	None	None	None	None	None	None	None	None	None	None	None	None	None	None	None	None	None	None	CEE	CEE	CEE	CEE	CEE	CEE	CEE	CEE	CEE	CEE	CEE	CEE
												GROUP NAME	Premenopause	Premenopause	Premenopause	Premenopause	Premenopause	Premenopause	Premenopause	Premenopause	Premenopause	Premenopause	Premenopause	Premenopause	Postmenopause	Postmenopause	Postmenopause	Postmenopause	Postmenopause	Postmenopause	Postmenopause	Postmenopause	Postmenopause	Postmenopause	Postmenopause	Postmenopause	Postmenopause	Postmenopause + CEE	Postmenopause + CEE	Postmenopause + CEE	Postmenopause + CEE	Postmenopause + CEE	Postmenopause + CEE	Postmenopause + CEE	Postmenopause + CEE	Postmenopause + CEE	Postmenopause + CEE	Postmenopause + CEE	Postmenopause + CEE
												GROUP NUMBER	1	1	1	1	1	1	1	1	1	1	1	1	2	2	2	2	2	2	2	2	2	2	2	2	2	3	3	3	3	3	3	3	3	3	3	3	3
PATHWAY SORTORDER	BIOCHEMICAL	SUPER PATHWAY	SUB PATHWAY	COMP ID	PLATFORM	CHEMICAL ID	RI	MASS	PUBCHEM	CAS	KEGG	Group HMDB	Pre None	Pre None	Pre None	Pre None	Pre None	Pre None	Pre None	Pre None	Pre None	Pre None	Pre None	Pre None	Post None	Post None	Post None	Post None	Post None	Post None	Post None	Post None	Post None	Post None	Post None	Post None	Post None	Post CEE	Post CEE	Post CEE	Post CEE	Post CEE	Post CEE	Post CEE	Post CEE	Post CEE	Post CEE	Post CEE	Post CEE
1459	(12 or 13)-methylmyristate (a15:0 or i15:0)	Lipid	Fatty Acid, Branched	38293	LC/MS Neg	100002344	5499	241.217	151014	2485-71-4			6.8963e+06	12366868	13237505	10159685	5532033	8496822	7.35075e+06	3578191	8.0715e+06	7340791	9061659	4.36895e+06	6207876	5.41697e+06	6.22839e+06	8854171	8137587	11372120	11873280	4.88314e+06	6.76607e+06	3.67953e+06	5.43606e+06	3.14806e+06	3.92515e+06	6972799	5368088	9007837	5460703	6.5118e+06	6.60871e+06	5210093	5.48187e+06	4739749	7160883	4.21456e+06	7555802
1462	(14 or 15)-methylpalmitate (a17:0 or i17:0)	Lipid	Fatty Acid, Branched	38768	LC/MS Neg	100002945	5695	269.249	17903417				31503750	39705688	68154128	35754684	20357120	20184104	47155512	16747457	23801100	36127040	64820516	18185400	24784308	26021430	20116448	51695224	51522564	51608972	56899384	40748656	29210004	23689584	29552574	9110378	14637028	22657768	23663178	26878548	15420872	23824682	30196322	36615164	19701068	12590183	34518136	18468788	34489744
1466	(16 or 17)-methylstearate (a19:0 or i19:0)	Lipid	Fatty Acid, Branched	38296	LC/MS Neg	100002356	5993	297.28	3083779	2724-59-6		HMDB37397	3474810	5319573	8817922	4102504	2145582	2113550	7.29292e+06	2537985	2778959	5449523	7054115	2412697	2635628	4031864	2980334	8263067	6.20847e+06	7796233	9374597	5148259	6202145	3460495	3608198	1364154	2763509	2198486	2418853	3.41561e+06	2216241	2885583	2530848	6610395	2758642	1528091	4.15351e+06	2910330	4703074
3902	(3'-5')-adenylyladenosine*	Nucleotide	Dinucleotide	62396	LC/MS Neg	100020723	2173	595.142	94231				119390	60896	24812		264644	169474	245442	122762	150819	101091	97666	279612	91033	164536	193470		52121	119554	169613	82894	111978	116733	244095	118738	85692	206013	415198	204256	120437	117067	237544	41396	301815	51578	135220	101549	81545
3901	(3'-5')-adenylyluridine	Nucleotide	Dinucleotide	52740	LC/MS Neg	100009060	2002	572.115	112074	3051-84-1			511916	194179	64062	33334	1308187	931108	919347	413797	454780	397969	395375	1809077	252660	658629	780926		239173	386018	631684	336613	343159	383716	998628	562615	254598	838732	2641409	956894	505864	505775	772902	149496	1.02911e+06	135297	546394	677431	286122
3909	(3'-5')-guanylyluridine	Nucleotide	Dinucleotide	52743	LC/MS Neg	100009056	1772	588.11		4785-07-03			34827	22271			101479	64111	60106	49814	59748	28679		166096		54708	43942				80498	26317	22348	34295	86456	45725	24715	75228	163171	84888	43475	30155	43925		81729		37706	57911	27968
3912	(3'-5')-uridylyluridine	Nucleotide	Dinucleotide	52741	LC/MS Neg	100009058	1688	549.088	102258	2415-43-2			83460	32668			142235	169040	122445	54968	53432	36154	53172	183158		44612	58755			21446	58182	37342	20399	40589	118887	39048	23413	85496	318150	67406	46783	49925	96751		145019		42605	59130
475	(N(1) + N(8))-acetylspermidine	Amino Acid	Polyamine Metabolism	57814	LC/MS Pos Early	100016038	3080	188.176	123689;496				1009422	873458	2816804	1340536	3118125	2325644	2082939	1290067	1679244	1225311	2347275	1918079	2.71991e+06	1460098	1216932	113167	1004440	1201031	773660	1085774	725955	1145198	1180511	437657	362709	2976854	1409029	1580812	1865013	1478427	2.02245e+06	1.45903e+06	3632124	1699544	1.75027e+06	1019021	742931
1695	(R)-3-hydroxybutyrylcarnitine	Lipid	Fatty Acid Metabolism (Acyl Carnitine, Hydroxy)	43264	LC/MS Pos Early	100003926	2400	248.149	53481617			HMDB13127	71499120	76482656	72290816	44956532	18223234	67339776	41249288	28656006	15746124	18680904	63123176	50087356	12331239	14309108	7.9392e+06	4605398	12051273	6478108	10330252	82646296	19327952	11075103	33665736	2469034	3962761	12010468	5624069	7206020	7268118	25044952	7797548	38039268	26193694	11439089	17694524	11816912	24866648
1696	(S)-3-hydroxybutyrylcarnitine	Lipid	Fatty Acid Metabolism (Acyl Carnitine, Hydroxy)	52984	LC/MS Pos Early	100009271	2340	248.149				HMDB13127	83594144	62724868	96199024	30642972	85241680	134170760	62310452	49771236	48598728	42067860	74913560	92817152	42553480	46984672	49370776	3925171	17346346	11189986	43076236	55994056	36749080	20433562	49230928	19132452	16847040	39927288	33511778	23275572	56945248	102577736	93841720	42983984	91710776	49821940	78986056	21022472	58351864
2538	1-(1-enyl-oleoyl)-GPE (P-18:1)*	Lipid	Lysoplasmalogen	44621	LC/MS Pos Late	100005372	1566	464.314					1085451	1495794	2135980	862716	3005475	1290646	2620007	915899	3456221	1024588	1.50721e+06	1149923	2049697	905127	808261	322003	846288	1027644	2248688	2637653	1355375	1194344	682510	859300	526864	646799	767759	1058281	827418	928657	841460	1219233	841411	692584	1472788	645082	2091167
2515	1-(1-enyl-palmitoyl)-2-arachidonoyl-GPC (P-16:0/20:4)*	Lipid	Plasmalogen	52689	LC/MS Pos Late	100009014	2154	766.574				HMDB11220	18932946	20145190	31515136	20353228	18748888	14873087	24750088	23088628	31746756	23087300	20606410	19822720	21454258	27402272	18446972	15772612	26561452	18005236	31926276	24373026	36267208	19700500	19050400	16930716	15325270	14250181	19076424	16243501	11170042	16961650	10066708	27140266	17132028	11603895	30655568	24995092	17774118
2507	1-(1-enyl-palmitoyl)-2-arachidonoyl-GPE (P-16:0/20:4)*	Lipid	Plasmalogen	52673	LC/MS Pos Late	100009002	2270	724.528				HMDB11352	11349275	8640247	15557193	13381816	10220811	11508571	14732540	12988619	16710273	12801819	11657556	12249058	12685955	19970944	9091651	14705149	15759230	9105613	22239668	12354968	21073840	10955035	9533353	9908103	11427644	8180689	9535780	14391716	11203852	10041372	11261850	13437560	12475117	12691014	21343412	12825373	14139340
2516	1-(1-enyl-palmitoyl)-2-linoleoyl-GPC (P-16:0/18:2)*	Lipid	Plasmalogen	52682	LC/MS Pos Late	100009009	2226	742.574				HMDB11211	1788265	3270547	3708639	3581200	2217825	1.92387e+06	3979903	2680879	5232939	5045160	4002200	1912028	2363609	4423871	1.88512e+06	5400881	3037325	4905608	5669329	4247967	8947718	1555257	2413800	1.76699e+06	2419766	676501	1338361	1980339	1146984	2012404	947531	2368602	1058640	2337260	3667171	4973578	3.323e+06
2504	1-(1-enyl-palmitoyl)-2-linoleoyl-GPE (P-16:0/18:2)*	Lipid	Plasmalogen	52677	LC/MS Pos Late	100009069	2351	700.528				HMDB11343	1355779	1112136	1808064	2189924	908657	979006	2597043	1279744	1.88245e+06	3.62569e+06	1034879	965178	1338585	1761003	1.95153e+06	1789045	1148071	3396509	2734825	1561785	2823053	668869	1428839	942041	2255086	357713	563915	1491493	1625481	989539	927886	1132753	746446	2111666	2145615	2621099	2214722
2509	1-(1-enyl-palmitoyl)-2-oleoyl-GPC (P-16:0/18:1)*	Lipid	Plasmalogen	52478	LC/MS Pos Late	100009007	2443	744.59					2828748	3656506	5655088	4877560	3365456	3259128	6302002	4807597	7893555	4662701	2890732	4402073	4937107	5218416	2517651	4110759	3371462	3815836	8699416	6695898	10144757	2192880	2674293	3043538	3565455	1542577	1977076	2973109	2048891	2926804	1816189	4471796	2469660	2249107	6444043	3288880	3727000
2503	1-(1-enyl-palmitoyl)-2-oleoyl-GPE (P-16:0/18:1)*	Lipid	Plasmalogen	52477	LC/MS Pos Late	100009005	2600	702.543				HMDB11342	3467147	3030522	4007611	5902814	3461672	4804399	9799775	4793170	6.27037e+06	5259986	3184551	5003357	6631148	6469315	2661146	3.79061e+06	3.84823e+06	3044042	11960553	7904771	7479253	2409964	2211835	2666452	3984354	1.54897e+06	1811680	4019641	3518033	3354737	2578306	4470516	3444693	2986115	8678912	4081654	6079521
2506	1-(1-enyl-palmitoyl)-2-palmitoleoyl-GPC (P-16:0/16:1)*	Lipid	Plasmalogen	52713	LC/MS Pos Late	100009160	2218	716.559				HMDB11207	401941	638817	724383	703387	498555	372069	1012759	866519	1127284	526794	417051	618325	764219	784863	316440	284177	702750	392918	1005690	951247	1100194	338050	440188	507843	574092	293451	392356	541022	432404	565927	401172	654820	412525	394154	1105271	533340	517524
2505	1-(1-enyl-palmitoyl)-2-palmitoyl-GPC (P-16:0/16:0)*	Lipid	Plasmalogen	52716	LC/MS Pos Late	100009162	2454	718.574	11146967			HMDB11206	2384326	2193237	5126350	2820573	2258072	2394959	4.04126e+06	2.87609e+06	4266918	3465067	1814099	2779409	2262335	4417839	1430749	1579066	2.75167e+06	1689068	5342944	2978053	5946354	1547389	1929964	2099279	2515145	1696299	1.81876e+06	2699699	1835974	2669735	1.56079e+06	3117322	2429735	2149272	5453969	2918460	2662042
2535	1-(1-enyl-palmitoyl)-GPC (P-16:0)*	Lipid	Lysoplasmalogen	52474	LC/MS Pos Late	100002875	1547	480.345	10917802			HMDB10407	1465227	1381217	1969084	896255	1.66869e+06	917866	1877557	946021	1952666	984413	1212229	949071	1158278	909758	1124404	384882	736958	1090682	1384699	1853372	1127278	1005268	1.11707e+06	705569	645986	756838	1230419	794780	547900	1049720	947091	1556164	1070213	545697	1129965	938277	1078930
2536	1-(1-enyl-palmitoyl)-GPE (P-16:0)*	Lipid	Lysoplasmalogen	39270	LC/MS Pos Late	100003000	1558	438.298					1681183	1882185	3066268	1317595	4477297	1701983	3308765	1414027	4020878	1666239	2123495	1948363	2375185	1645968	1235202	751344	1561209	1768149	2975816	2782950	2355620	1742326	1351701	1427723	982349	1372070	1650217	2314848	1662816	1.81178e+06	1766303	1831954	1584269	1627182	2533006	1561630	3324032
2520	1-(1-enyl-stearoyl)-2-arachidonoyl-GPE (P-18:0/20:4)*	Lipid	Plasmalogen	52475	LC/MS Pos Late	100008999	2511	752.559	9547058			HMDB05779	28005988	23677338	55324044	29957964	30015944	29199450	39898168	27023324	43855684	34087720	26187868	24897124	26050428	40081664	24097828	36045436	22263516	24169500	52280576	24785862	46777372	20476964	19130128	15650903	25038896	17842008	19503340	31360298	23729208	27130576	25243292	37591864	40159056	23373766	59464600	24201998	36925476
2512	1-(1-enyl-stearoyl)-2-linoleoyl-GPE (P-18:0/18:2)*	Lipid	Plasmalogen	52748	LC/MS Pos Late	100009225	2633	728.559				HMDB11376	5383049	5335021	8.27901e+06	8465183	4859978	5345071	12341396	5731110	10279726	12129779	4981565	4279784	7819745	7481263	5963074	7402703	3066486	10354816	7388741		11672988	2693096	3.53429e+06	3.26933e+06	7241896	1713860	1.70696e+06	4579052	4406272	5065153	3921030	6044408	5152703	4875143	11199201	6037995	9082991
2511	1-(1-enyl-stearoyl)-2-oleoyl-GPE (P-18:0/18:1)	Lipid	Plasmalogen	52614	LC/MS Pos Late	100008919	2950	730.574		144371-68-6		HMDB11375	2231945	2450704	4752666	3.33228e+06	2259268	2426370	4917715	2310867	4234097	5248985	2350347	2342474	2659088	4507827	2495940	4881247	1374194	2956225	6842259	3.26951e+06	4643904	820330	1225587	1149817	2911730	1169436	819963	2273419	1971506	2907083	1917273	3212070	2650982	2097417	6907002	2448431	5096193
2540	1-(1-enyl-stearoyl)-GPE (P-18:0)*	Lipid	Lysoplasmalogen	39271	LC/MS Pos Late	100003001	1649	466.329					2229261	3532609	7443208	1540696	8280084	2.56564e+06	3221254	2069175	5932010	2684956	2563475	2329886	2222204	1802583	1831068	1348450	1676729	2867571	3017813	2049186	4.11093e+06	1830276	1929900	1620247	1781671	2133354	2167722	3485853	2697358	2782232	2557410	2584163	3397333	1895034	4068542	2054395	4937962
5353	1,2,3-benzenetriol sulfate (2)	Xenobiotics	Chemical	48762	LC/MS Neg	100006374	1709	204.981					372282														622010														31952272
2096	1,2-dilinoleoyl-GPC (18:2/18:2)	Lipid	Phosphatidylcholine (PC)	52603	LC/MS Pos Late	100008903	2006	782.569	5288075	998-06-1		HMDB08138	10721409	6208508	8120344	4565709	20724338	7717233	11945624	13780747	14677900	4081382	10992651	8900638	4255381	10711153	3874436	2254159	5183676	6647713	11189203	3571059	11246148	5548433	5907856	4650217	11807723	5330763	8977925	19954262	17225720	13356603	33008466	11390839	10641605	15104102	16292035	7441133	7537984
2178	1,2-dilinoleoyl-GPE (18:2/18:2)*	Lipid	Phosphatidylethanolamine (PE)	53174	LC/MS Pos Late	100009217	2083	740.523	9546812			HMDB09093	366817	182990	217040		545514	270936	382452	446771	441511	179573	407567	395628	104932	183303	111318	41812	109243	130447	250452		217923		189777	141397	179729	136661	167090	509199	569577	421749	630966	216169	382237	458430	275784	184871	180482
2266	1,2-dioleoyl-GPI (18:1/18:1)	Lipid	Phosphatidylinositol (PI)	52619	LC/MS Pos Late	100008908	3121	880.591				HMDB09837	243347	244533	360952			235109	558692	497374	563806				178567	254127		355252					653746				221350				192812	169458		318297	173189	131668	294310	236255	389719
2019	1,2-dipalmitoyl-GPC (16:0/16:0)	Lipid	Phosphatidylcholine (PC)	19130	LC/MS Pos Late	100000657	2365	734.569	452110	63-89-8		HMDB00564	18970572	12404432	23577368	14502288	21069334	18925342	20560820	21775224	25543732	15614896	19348336	22544030	20517628	28360788	11449523	9992369	20233544	11365627	28938296	17809796	23394504	16269815	13108080	15311141	16363589	14605814	14111851	28296610	21896484	19814728	26344686	19827452	22089650	18722756	32281052	17960632	22701086
1070	1,5-anhydroglucitol (1,5-AG)	Carbohydrate	Glycolysis, Gluconeogenesis, and Pyruvate Metabolism	20675	LC/MS Neg	100000580	802	163.061	64960	154-58-5	C07326	HMDB02712	5581595	2369235	1981411	337938	845702	3.97459e+06	3203160	1472450	2144050	798376	2259092	3776990	2362657	1908546	4865477	557985	3411613	952439	3150335	2452497	3181478	694471	3183703	2230061	1386837	536471	1.89891e+06	2217496	653212	635813	1.92264e+06	1622673	258383	1308540	924681	1226699	2691357
1359	10-heptadecenoate (17:1n7)	Lipid	Long Chain Monounsaturated Fatty Acid	33971	LC/MS Neg	100001278	5555	267.233	5312435	29743-97-3		HMDB60038	18128028	26063964	43578952	26870068	13234014	16277073	25023752	10618641	14480791	13998937	34700856	14146856	13849256	15660457	10636070	23087380	32091958	25446404	31664802	25496288	13680638	11857257	13660758	4246735	7690624	11889569	11211303	17695542	9324737	14894949	13493250	18261226	26406980	6298658	22177480	9265463	16349949
1367	10-nonadecenoate (19:1n9)	Lipid	Long Chain Monounsaturated Fatty Acid	33972	LC/MS Neg	100001277	5780	295.264	5312513	73033-09-7		HMDB13622	18075720	18137848	41481976	13828756	13173287	10731390	24507740	9104209	11181160	20898576	46985900	13997078	17124432	11263601	9683995	21658990	31437630	29676286	28816770	20769796	13980598	9952213	13585618	3.88446e+06	5129417	13814081	12188580	11341565	5848893	14222127	14105818	19838348	14394877	7072104	18997630	9323371	17074660
1336	10-undecenoate (11:1n1)	Lipid	Medium Chain Fatty Acid	32497	LC/MS Neg	100001197	5085.8	183.139	14891	1333-28-4	C13910	HMDB33724	578822	529410	706988	248830	1100227	460412	859234	580692	1139055	618401	284357	453903	640533	627323	786750	141746	379158	434902	905517	315788	464007	320343	530035	506964	687366	537628	752112	432483	461782	412506	563105	877590	805693	160294	919814	370989	390466
3069	11beta-hydroxyandrosterone glucuronide	Lipid	Androgenic Steroids	63251	LC/MS Neg	100020541	4209	481.244					1030002	858947	685525	112403	783063	796082	515711	394534	1815421	263617	286548	1124708	305483	212752	620088	53946	97324	90545	335500	680198	199580	137916	293972	197399	198896	194650	199654	221415	1.81869e+06	248749	237752	600127	375592	178213	756349	167673	318075
3010	11-ketoetiocholanolone glucuronide	Lipid	Androgenic Steroids	47135	LC/MS Neg	100005402	4280	479.229		17181-16-7			281856	69590	128355		57372	140831	80381	58339	440786	23899	38658	104200	23137		39510		25154	29922	69277	106614		74355	219556	67040	37215	39604	74234	102478	2054801	34215	92041	235854	148694	42897	191506		236468
1794	12,13-DiHOME	Lipid	Fatty Acid, Dihydroxy	38395	LC/MS Neg	62	5137	313.238	10236635	263399-35-5	C14829	HMDB04705	257396	81179	460781	195650	318110	441894	322150	148816	315875	364815	203615	372956	398771	365213	350171	191884	664320	272888	300134		274969	281183	111898	296338	305975	500623	370131	269526	465690	250922	389648	228916	317555	161013	539405	191805	114263
1890	12-HETE	Lipid	Eicosanoid	37536	LC/MS Neg	100002167	5326	319.228	5312983	71030-37-0;73837-14-6		HMDB06111	19564352	22354174	6.64868e+06	7815141	17921432	11493181	20527286	14639063	47937528	8684101	12897915	3.25258e+06	40465480	13049282	15599544	7356529	26469812	14781523	11480194	28191578	10872220	12482035	17263456	19218528	9400495	24286936	20145908	14282692	12029495	6163333	11427825	23086784	13446666	2965569	25265320	12582207	5764267
1897	12-HHTrE	Lipid	Eicosanoid	57393	LC/MS Neg	1261	5175	279.197	5283141	54397-84-1	C20388	HMDB12535	567555	180483	363762	90475	191389	316457	318911	417544	828392	66345	359535	369893	697951	252834	147671		199011	119314	388405	328848	212127	316968	174041	324806		291676	216284	315318	156923	375658	218503	278134	197562	145594	471514	206201	116139
1769	13-HODE + 9-HODE	Lipid	Fatty Acid, Monohydroxy	37752	LC/MS Neg	100002196	5275	295.228	43013				16205033	19629228	6272563	10969108	13779397	13798503	20014678	6.52767e+06	25245734	12456356	24274356	3571169	11125821	16264855	11581159	11204780	32774964	19652410	16503739	50394944	7.41516e+06	6.73211e+06	28291614	11773526	7.23697e+06	15508041	9914974	15313020	13318051	8476751	13335543	12317430	9216315	4233348	27383276	12392120	7.48172e+06
1822	14-HDoHE/17-HDoHE	Lipid	Docosanoid	53034	LC/MS Neg	100009278	5296	343.228					1780174	2216121	1133358	820498	1726154	1284143	3004223	1155105	4385650	1240597	2525055	592089	3862832	1.70645e+06	2133357	919109	3.08221e+06	2243417	1816466	4104267	1317565	924156	2784131	1624615	1196165	2250535	1.79262e+06	1502430	1997102	950131	980368	1756850	1357781	488870	2625485	1385917	898013
1892	15-HETE	Lipid	Eicosanoid	37538	LC/MS Neg	100000565	5298	319.228	5280724	54845-95-3	C04742	HMDB02110	1412914		1061518		1090229	887369	1363468	731502	2342326	868105	1088459	361758	2025059	1120093	1125024		1155946	1065012	840495	1197065	637429		781410	794368	851856	1221741	807854	648667		551181	745138	1320834	793197	374219	1384885	785524	533497
1765	16-hydroxypalmitate	Lipid	Fatty Acid, Monohydroxy	39609	LC/MS Neg	100002953	5236.2	271.228	10466	506-13-8	C18218	HMDB06294	1242494	708747	1669091	803679	850515	1106489	698390	1096929	813038	748353	2439480	1060733	1491641	1412561	1914636	670046	1247881	1321892	1159842	1576352	703367	1220120	2191755	674638	805991	821323	796176	2063818	1277527	621835	825517	892111	1311317	744865	2023119	1107665	742349
2349	1-arachidonoyl-GPC* (20:4)*	Lipid	Lysophospholipid	33228	LC/MS Pos Late	100001551	1460	544.34			C05208	HMDB10395	2870715	2347102	3393970	1.67669e+06	2355277	2147487	4.25385e+06	901943	4849257	3.45074e+06	2277264	1971201	2727072	2516953	2483042	1.03958e+06	715060	4.13982e+06	3001672	2.56297e+06	2184905	2368093	2699155	1993555	2320482	2635415	2.94326e+06	2956486	1137650	4517200	3.84124e+06	3.00432e+06	4.00024e+06	2019268	3732704	1.64435e+06	2330170
2394	1-arachidonoyl-GPE (20:4n6)*	Lipid	Lysophospholipid	35186	LC/MS Pos Late	100001571	1470	502.293	42607465			HMDB11517	1.40903e+06	1039979	1.39557e+06	481032	1.22897e+06	1.44935e+06	1.61867e+06	1.0981e+06	2192453	950135	1219807	1.20337e+06	1238158	1255590	1.18201e+06	644250	669754	1104604	1572403	1341533	1.11657e+06	598935	972251	1.00112e+06	1.00427e+06	1.21631e+06	1.29747e+06	1040200	872883	1654974	1.86427e+06	1392253	2424596	1167562	1970150	708419	840927
2434	1-arachidonoyl-GPI* (20:4)*	Lipid	Lysophospholipid	34214	LC/MS Neg	100001654	5482	619.289				HMDB61690	8.2751e+06	4088130	5234542	2224926	4933634	4732785	5197420	2904347	4182095	3115859	6.59606e+06	3.64718e+06	2800789	2629871	2568646	1745253	1382741	4757732	2938590	3316646	2950854	2684900	4003547	1.88099e+06	2493300	3990619	2502839	3292256	2747800	6136475	5577329	4586584	7908714	2642861	3449426	1996141	3317324
2564	1-arachidonylglycerol (20:4)	Lipid	Monoacylglycerol	34397	LC/MS Neg	100001433	6250	303.233	5282281	35474-99-8	C13857	HMDB11549	2083210	399855	17810552	82554	2079356	594652	2109535	724948	2396963	416929	821772	1952686	801319	764634	1251987		597076	470576	2534255	1119806	694257	2099469	1245129	2340348	526695	471201	1548087	1922765	1.91805e+06	379355	3870278	3093311	1776046	144028	1529165	552761	776996
335	1-carboxyethylisoleucine	Amino Acid	Leucine, Isoleucine and Valine Metabolism	62558	LC/MS Neg	100020427	2628	202.108					414676	236423	543585	110880	338374	756916	350305	157602	290202	182192	241815	236448	377485	133055	207327	43967.2	141915	169638	184204	93758	162788	159056	272541	65042	100708	251680	375743	161366	733732	440396	945590	155123	792611	781236	341536	151676	155592
294	1-carboxyethylleucine	Amino Acid	Leucine, Isoleucine and Valine Metabolism	62559	LC/MS Neg	100020425	2663	202.108					2155435	1079408	3071520	629794	1672786	3384179	2031207	1010946	1303152	853598	1262863	1073156	2136424	613389	1253357	260457	398663	1.00454e+06	675224	550736	711602	849936	961585	370617	493730	920880	1366738	498307	2214909	2305704	4161263	686781	3469659	3530807	1394382	681511	742592
136	1-carboxyethylphenylalanine	Amino Acid	Phenylalanine Metabolism	62566	LC/MS Neg	100020419	2844	236.093					864424	530042	1409364	382355	694089	1.43214e+06	1006276	577422	657313	331660	551623	693676	1407839	570264	894162	194976	230126	674407	416152	338760	572862	757133	459559	298543	222173	720651	936933	300292	1574148	1.23359e+06	1966257	294775	2190819	1840924	685291	397561	300124
154	1-carboxyethyltyrosine	Amino Acid	Tyrosine Metabolism	62564	LC/MS Neg	100020421	1846	252.088					83436	43322	136448	37609	82561	122558	84072	61886	73485	30546	58500	72167	194002	75484	100550	20154	30772	67103	37238	27394	67787	102171	58187	38064	20278	125493	121215	26744	429525	154814	242099	32251	262762	190411	84928	48470
358	1-carboxyethylvaline	Amino Acid	Leucine, Isoleucine and Valine Metabolism	62562	LC/MS Neg	100020423	2008	188.093					1937314	1211472	3287334	566945	1894860	3715360	1849297	922138	1421742	1126022	1294593	1062443	2411375	714481	1316209	330603	573792	1026836	769983	531523	777656	966937	1505539	426891	629180	1379564	1831211	702314	3424095	2.4561e+06	5889963	990987	3574454	4213309	1793995	744920	815099
2563	1-dihomo-linolenylglycerol (20:3)	Lipid	Monoacylglycerol	48341	LC/MS Neg	100006121	6400	305.249					842402	208413	3158911		629178	327202	714069	238293	791959	132728	423628	849239	309793	263933	357370		263694	229044	601634	532376	108991	466216	331522	693041	116675	230551	384368	770857	649584	246471	2214220	885988	424895	110366	361085	178563	243147
2101	1-linoleoyl-2-arachidonoyl-GPC (18:2/20:4n6)*	Lipid	Phosphatidylcholine (PC)	52710	LC/MS Pos Late	100009131	1969	806.569				HMDB08147	4624096	3802929	6.08788e+06	3313721	7015524	4533603	6412113	5.74258e+06	8370358	2.94567e+06	4876124	5372667	5916327	9001127	4140278	2543222	4202307	5270273	8204925	3683172	7.4731e+06	4617930	4299832	5415220	7142792	3465404	6578628	9705591	7034834	5302923	8851481	6528496	7107593	4943861	12490810	5365875	4.02328e+06
2180	1-linoleoyl-2-arachidonoyl-GPE (18:2/20:4)*	Lipid	Phosphatidylethanolamine (PE)	53189	LC/MS Pos Late	100009222	2030	764.523				HMDB09102	309117	249746	327688	146279	543215	286793	281145	346287	595067	158822	373196	448691	281579	412203	176810	87555	160208	166222	513661	139119	318668	133407	177873	366886	305168	206465	247324	523468	505038	316383	596981	330437	510447	427613	599155	280620	183100
2097	1-linoleoyl-2-linolenoyl-GPC (18:2/18:3)*	Lipid	Phosphatidylcholine (PC)	53176	LC/MS Pos Late	100009343	1939	780.554				HMDB08141	72581				198067			61430	82875		175860	130518		110130	61959			64994			70361			77761	80855		90070	159641	187831	170845	351949	46077		127758	184967	47985
2558	1-linoleoylglycerol (18:2)	Lipid	Monoacylglycerol	27447	LC/MS Polar	100001040	735	399.275	5283469	2277-28-3			205866	425043	784906		3029626	92110	108558		5090728		205352	444234			161479				176611	210578	124487	118566		339835				313491	232781		421848	263045	81893	106617	125827
2331	1-linoleoyl-GPC (18:2)	Lipid	Lysophospholipid	34419	LC/MS Pos Late	100001395	1465	520.34	11988421		C04100	HMDB10386	5494365	5080004	4809664	2457777	7000339	4.02162e+06	8879308	1997157	7693250	6645698	5838139	3322262	3.65485e+06	4108028	5271145	2366772	1.49081e+06	7378334	6536619	3955878	4653467	3467943	5019384	9072304	4739503	5.36719e+06	5445781	7078200	3289876	10456593	11072319	9288380	8132368	6368180	4491424	3426334	4235713
2382	1-linoleoyl-GPE (18:2)*	Lipid	Lysophospholipid	36600	LC/MS Pos Late	100001570	1482	478.293	52925130			HMDB11507	841250	581776	635541	182862	1.22462e+06	660843	873652	352755	911729	530325	679329	645563	398486	336300	561821	152277	140494	564243	577272	539232	479737	281413	530731	659640	465660	686350	578417	761503	528570	1106162	1174918	604220	1199810	722612	534454	464006	431768
2421	1-linoleoyl-GPG (18:2)*	Lipid	Lysophospholipid	54885	LC/MS Neg	100009227	5516	507.273					5911709	4523863	4868600	603038	4389078	4.60496e+06	3203172	3307328	1847600	1502542	7109321	2771140	2792912	1478282	1936692	295065	1179302	2767168	1894589	1495220	1463073	1051232	2.74062e+06	1311043	2.92384e+06	5673802	2854240	1781672	2195957	7094276	13571954	6343410	12154523	2558881	2117128	1728045	1673189
2429	1-linoleoyl-GPI* (18:2)*	Lipid	Lysophospholipid	36594	LC/MS Neg	100001778	5494	595.289					1246433	474576	779399	144111	1079464	640819	801196	492036	602729	423368	946891	700863	381437	285968	295742	40812	195325	470461	324101	398770	324081	269499	554180	317270	331536	516311	380202	445285	632021	758392	1024013	665883	656639	380246	390329	382719	346035
2412	1-linoleoyl-GPS (18:2)*	Lipid	Lysophospholipid	43676	LC/MS Neg	100004606	5500	520.268					1338667	627349	735308	505563	766859	614254	1093139	326368	487237	887852	995826	344121	514543	350171	532240	604576	241073	1.3725e+06	534092	1.31495e+06	1035521	583906	555987	551987	433913	761833	383211	414498	410836	1311907	912487	552292	699171	591355	341179	546435	716434
2580	1-meadoylglycerol (20:3n9)*	Lipid	Monoacylglycerol	62431	LC/MS Neg	100020746	6450	305.249					94899		351405		53469		72047		95810		21784	76591			30786		33665		35429	51732				68200			40324	75094	66027		145594	80657
86	1-methyl-4-imidazoleacetate	Amino Acid	Histidine Metabolism	32350	LC/MS Pos Early	100001208	2064	141.066	75810	2625-49-2	C05828	HMDB02820	29677866	10728806	36315688	4555357	18980728	20343532	25279840	16488686	34611948	19421284	14864855	21531392	7.93049e+06	16044338	20715046	3479184	2938690	14704896	16495787	5272579	9012093	5711825	10497259	6457607	10962393	13187391	12688903	22060032	18276492	17051204	22579808	31820760	15175557	16431120	35634424	8216321	23612164
87	1-methyl-5-imidazoleacetate	Amino Acid	Histidine Metabolism	62946	LC/MS Pos Early	100002910	1989	141.066	6451814	4200-48-0		HMDB04988	401130	290067	363798	150248	607245	808080	354513	135581	587633	335458	172784	343059	612901	240203	290607	600242	496313	524443	631934	347188	328628	447275	783237	376205	143021	576664	241769	499854	4496898	82114	153678	318774	249669	210555	237128	156830	605499
485	1-methylguanidine	Amino Acid	Guanidino and Acetamido Metabolism	48114	LC/MS Pos Early	100000715	2149	74.0713	10111	22661-87-6	C02294	HMDB01522	205940					485517	229647		170535		214742		625400	198948			636499	232925		188713	441654		5192198	477447	352459	1.68111e+06	555963	257898	1186404		205797		515624		224570	124909
85	1-methylhistamine	Amino Acid	Histidine Metabolism	43831	LC/MS Pos Early	100001204	3040	126.103	3614	501-75-7	C05127	HMDB00898	46430144	22894486	21488760	14133265	45020548	52156292	37617816	29201104	19266096	19636480	48225424	55271888	29035868	20456524	19256604	2412661	9615627	15125074	10902995	19721270	15213604	22091084	31810660	14912332	12249700	35892368	28422172	32008778	32934186	46162656	69140032	30653788	45372728	48028308	14454017	20014840	14120771
68	1-methylhistidine	Amino Acid	Histidine Metabolism	30460	LC/MS Pos Early	100001051	2755	170.092	92105	332-80-9	C01152	HMDB00001	394253728	334532288	245402528	135216304	338094816	339613696	465660704	185606144	359472160	280212800	248442608	254403200	320280256	189278208	170262688	48866920	118243344	191214640	289493216	303009152	131817792	109764312	193475168	160524704	123234208	414828768	296622976	434605216	414088320	328349856	486984320	504624576	304790816	372918176	352308160	250131152	338075136
3930	1-methylnicotinamide	Cofactors and Vitamins	Nicotinate and Nicotinamide Metabolism	27665	LC/MS Pos Early	55	1940	137.071	457	1005-24-9	C02918	HMDB00699			899693	264403		478492	992520	498844				298898	754923	1467734					194717		439964			148182		239755	518654	2155033	978853	857004	2632579		634439	1736027	1254716
2007	1-myristoyl-2-arachidonoyl-GPC (14:0/20:4)*	Lipid	Phosphatidylcholine (PC)	53195	LC/MS Pos Late	100009139	1914	754.538				HMDB07883	480266	232672	399558	218818	467320	378808	529935	617718	620417	220224	728760	385500	293942	857402	250910	99862	282482	270462	524509	233068	371117	316523	349967	459380	449873	268496	403674	670497	757159	593935	753023	660405	779914	513926	1055014	426729	332553
2003	1-myristoyl-2-palmitoyl-GPC (14:0/16:0)	Lipid	Phosphatidylcholine (PC)	19258	LC/MS Pos Late	100000672	2147	706.538	129657	69525-80-0		HMDB07869	2195616	1422274	1590396	1134299	4049511	2404259	2.71288e+06	2932914	2333763	997213	4190948	2410990	1298514	2628699	1033237	809473	1.47532e+06	1023730	2797076	1044963	1982641	1010691	1347021	2237080	1725322	1996318	1053074	3508497	4523218	3.93023e+06	3945772	1689094	3822488	2774592	2467767	3.01392e+06	1769727
2550	1-myristoylglycerol (14:0)	Lipid	Monoacylglycerol	35625	LC/MS Neg	100001618	6353.3	227.202	79050	75685-84-6	C01885	HMDB11561	898852	671339	2199511	332751	1257079	586745	490960		755693	260514	913313	778309			456247	423455	569636		1092440	452183	617736	842859	380227	670007	491835	217836	226625	703551	1335065	277213	981082	904425	627341		1261018	293989	887874
2174	1-oleoyl-2-arachidonoyl-GPE (18:1/20:4)*	Lipid	Phosphatidylethanolamine (PE)	55041	LC/MS Pos Late	100009219	2200	766.538				HMDB09069	3532341	2404368	3.53523e+06	1.9722e+06	4900585	3914302	3.76135e+06	4078409	6048954	2.02367e+06	4399052	6184247	2708701	3396717	1.87774e+06	2.02415e+06	1.94534e+06	1879567	4580071	2345539	3029450	1549457	2.05747e+06	3291136	2896933	2692965	2103882	3348184	3373064	3.34441e+06	4986730	2629916	6219642	4515649	5130724	3088282	3028571
2281	1-oleoyl-2-arachidonoyl-GPI (18:1/20:4)*	Lipid	Phosphatidylinositol (PI)	54994	LC/MS Pos Late	100010951	2568	902.575				HMDB09844	1500835	1852364	2515424	1471987	2001540	1840167	2575903	2163135	3.99711e+06	1489915	1626987	2846968	1957920	2879939	482659	1069765	2282387	1216453	3463640	2121733	2917309	1158545	1468314	1337151	1969634	1246389	706186	1581591	1646535	2.05291e+06	1697003	2.01384e+06	2430675	1784905	2811344	1197533	2660319
2095	1-oleoyl-2-docosahexaenoyl-GPC (18:1/22:6)*	Lipid	Phosphatidylcholine (PC)	52697	LC/MS Pos Late	100009130	2011	832.585				HMDB08123	878344	868172	1224416	460822	1379536	855798	1615184	1098758	2573101	631261	1176284	1831400	1217545	1140889	610858	348004	893240	813985	1396976	854854	1505304	794110	851778	854473	951762	856515	804344	1249748	1.29777e+06	1092214	938892	899106	1340023	875765	1940586	1078662	1054709
2177	1-oleoyl-2-docosahexaenoyl-GPE (18:1/22:6)*	Lipid	Phosphatidylethanolamine (PE)	53209	LC/MS Pos Late	100009220	2119	790.538					267509	178525	386422	94394	309439	335323	321638	260263	671175	177176	394200	682826	216668	194361	101571		217733	89312	352130	187320	163090	185631	143626	155566	187591	207465	92743	168511	182825	208374	230618	189898	446472	263815	379422	205882	315547
2085	1-oleoyl-2-linoleoyl-GPC (18:1/18:2)*	Lipid	Phosphatidylcholine (PC)	52453	LC/MS Pos Late	100008981	2165	784.585					42576800	36524048	41853716	27450436	56557516	43236348	57275844	47322644	56356840	31460610	43132476	53347424	32293456	44596980	22661972	19448180	31094162	33835108	39687612	26235772	47412700	29898664	33160324	25763508	40069900	32359902	27266478	47427632	44272880	47683088	49592976	41552668	44810128	44225188	51865456	33046020	41413240
2171	1-oleoyl-2-linoleoyl-GPE (18:1/18:2)*	Lipid	Phosphatidylethanolamine (PE)	52687	LC/MS Pos Late	100009078	2270	742.538	9546753			HMDB05349	4887507	2303676	3.6444e+06	2044717	5950421	3.74582e+06	4887048	4.17647e+06	5104832	2901265	4790739	6828573	2224182	2149579	1929369	1288685	1.84172e+06	2558041	3.47285e+06	1662999	3.45433e+06	1567401	2488990	2323311	3238296	2514044	1401942	3350256	4780824	4721963	5446885	2332731	4553539	4606462	3591006	3561586	3259226
2557	1-oleoylglycerol (18:1)	Lipid	Monoacylglycerol	21184	LC/MS Neg	100000924	6650	281.249	5283468	111-03-5		HMDB11567	16026974	38746376	65742968	9267488	46138040	10234473	17724160	6601275	26801202	7725529	15946195	27409264	8757486	9119883	13258109	4442823	13031312	15334345	12426906	20584712	15356094	12215173	10679035	16070794	6832405	7576725	8831293	24820948	32425546	7757891	35474344	40618976	8782845	5059516	18203696	6617816	14486809
2328	1-oleoyl-GPC (18:1)	Lipid	Lysophospholipid	48258	LC/MS Pos Late	100001272	1540	522.355	16081932	19420-56-5		HMDB02815	11590767	13172062	14555248	5184484	16432783	9338447	17508960	7647087	15380477	9933074	10181196	10042732	11734157	8126628	10476592	4980566	4889715	14054040	10589432	13813524	9338833	10149368	9327234	7549455	8398308	8302747	9657930	12020248	7488977	14586935	18265676	11430685	14424649	6383199	9678241	8556065	12570137
2380	1-oleoyl-GPE (18:1)	Lipid	Lysophospholipid	35628	LC/MS Pos Late	100001569	1554	480.308	9547071	89576-29-4		HMDB11506	2444659	2030760	2627619	1380515	5192609	2000779	2891953	1395882	4.08478e+06	1296065	1.89993e+06	2928940	1898492	1114577	1296631	387828	801638	1312498	2065253	2946835	1506653	1234658	861762	1326420	1130112	1419350	1168601	1738100	1590551	1870425	2055554	1421209	2301400	1.6927e+06	1537267	1317069	2.06906e+06
2419	1-oleoyl-GPG (18:1)*	Lipid	Lysophospholipid	45968	LC/MS Polar	100005716	825	509.288					2342911	2334899	2514454	392742	1966422	2430699	1599863	1713676	1538066	735867	2994814	1808059	1.4704e+06	1.0026e+06	918693	271743	326459	691846	1250365	1321914	1174648	668449	1414049	539558	1812006	1.64657e+06	981665	855968	1.65252e+06	3115357	4946628	2.06717e+06	5219155	1540743	1.47351e+06	771551	1109566
2427	1-oleoyl-GPI (18:1)	Lipid	Lysophospholipid	36602	LC/MS Neg	100001777	5599	597.304					4580190	2179101	3280536	726184	4.10707e+06	2108555	4243936	2392299	4.18942e+06	1.91701e+06	2620978	3390157	2003962	1275882	1115188	362018	1274946	1393658	2140192	2124921	1538049	1654249	2237598	1141652	1385893	1711715	1492262	1621263	1.97678e+06	1946520	3.69788e+06	3333071	1.85146e+06	785371	1757242	1519426	2067815
2410	1-oleoyl-GPS (18:1)	Lipid	Lysophospholipid	19260	LC/MS Neg	100000630	5607	522.284	9547099	326589-90-6		HMDB61694	6347192	3191234	4.17934e+06	1.85959e+06	4.13904e+06	2393100	7.80103e+06	2.01765e+06	5606128	3627046	3976688	3083228	4895496	3611586	3022696	1199287	2386103	3.63496e+06	5434931	10108003	4062051	6068814	3416661	2713407	2.03218e+06	2929106	3630217	3216858	2530988	4172780	5686755	7060650	2353317	1546733	3.87e+06	2.01142e+06	3872397
2049	1-palmitoleoyl-2-linoleoyl-GPC (16:1/18:2)*	Lipid	Phosphatidylcholine (PC)	52683	LC/MS Pos Late	100009075	2003	756.554				HMDB08006	4483102	3061192	3072367	2601899	6035973	3909819	5857430	6440999	5280136	2.06215e+06	8.32863e+06	4334455	2307705	4226735	1727804	869358	2811475	2538581	4288299	2438335	3464294	2026194	3289411	3340388	3703396	2364935	2598469	5690747	6500362	7633492	9688476	4056965	6418230	6024419	5862629	3556564	3732744
2554	1-palmitoleoylglycerol (16:1)*	Lipid	Monoacylglycerol	52431	LC/MS Neg	100008952	6094	253.217				HMDB11565	1.54373e+06	1753441	4455867	577507	2276634	953485	996251	321830	1.59633e+06	299392	1320715	1192833	374500	532342	653889	149444	976679	699765	1482984	1486041	1311714	1301227	329528	1269482	795923			1777508	2803494	454112	2915877	2151276	571076	146240	1445906	343406	1281463
2319	1-palmitoleoyl-GPC* (16:1)*	Lipid	Lysophospholipid	33230	LC/MS Pos Late	100001511	1450	494.324	24779461			HMDB10383	551346	552076	523603	315256	737973	440167	702840	384861	529466	343085	614046	330243	444716	239754	350539	91849	147909	511040	462685	560961	258593	346357	298381	324082	344519	312141	409977	564076	420953	911510	889716	482926	922655	543159	363080	350697	547352
2037	1-palmitoyl-2-arachidonoyl-GPC (16:0/20:4n6)	Lipid	Phosphatidylcholine (PC)	52462	LC/MS Pos Late	100008914	2091	782.569	10747814	35418-58-7		HMDB07982	76294384	53710148	85208176	46176676	81106904	64251744	76037312	74482568	109573376	46967600	78774800	85092376	78436360	93957760	50274324	35146784	68307528	52467096	96785672	66123028	82638720	63339176	60120704	56858120	60131464	53391784	64221832	78712208	67466856	72957312	75885480	86322592	99326016	62502556	130916504	80924144	73654456
2148	1-palmitoyl-2-arachidonoyl-GPE (16:0/20:4)*	Lipid	Phosphatidylethanolamine (PE)	52464	LC/MS Pos Late	100008990	2198	740.523	9546800			HMDB05323	1693017	878007	1720469	1103073	1660738	1481814	2.08973e+06	1780744	3286683	1379915	1.70206e+06	2754449	1584949	2844502	1437632	1629653	1204934	1458840	2947440	1645249	2001077	746960	1020312	3146347	2007194	1349150	1097004	2441555	2301794	1296403	2713989	1846027	2535272	2297803	3964951	1556054	1575854
2261	1-palmitoyl-2-arachidonoyl-GPI (16:0/20:4)*	Lipid	Phosphatidylinositol (PI)	52467	LC/MS Pos Late	100008993	2567	876.56				HMDB09789	237929	237518	464598	295108	282147	307315	473252	339126	900263	184065	315431	271461	310077	1089312	296931	463098	380738	274614	840026	437086	907460	167942	230038	225231	756643	197276	236470	276796	505296		776450	486937	620081	780298	934204	168478	550255
2033	1-palmitoyl-2-dihomo-linolenoyl-GPC (16:0/20:3n3 or 6)*	Lipid	Phosphatidylcholine (PC)	52454	LC/MS Pos Late	100008985	2199	784.585					14494245	11533401	18744748	13943790	13427691	15629209	18410120	18636676	27329652	8192613	16729053	17594036	12188544	18295006	7.69784e+06	9969502	13323714	9424902	18524906	12358126	14632227	8414175	8207344	9957898	13963792	7.32635e+06	8529777	20839092	18698836	16957626	19821106	13768680	19257794	12970952	24551866	16386649	15156549
2043	1-palmitoyl-2-docosahexaenoyl-GPC (16:0/22:6)	Lipid	Phosphatidylcholine (PC)	52610	LC/MS Pos Late	100008915	2023	806.569	6441886	59403-54-2		HMDB07991	4548329	4690251	6194445	1965321	5411964	3500951	6149045	4454456	13799467	2523388	5625001	9394275	4708643	4317361	2099227	1454658	3439521	3029704	5970369	6463010	6153492	2394696	3455921	3221220	2450166	3829448	2946703	3985959	2693271	4582122	3235738	3701080	5295540	2788263	6199840	5617881	4492424
2150	1-palmitoyl-2-docosahexaenoyl-GPE (16:0/22:6)*	Lipid	Phosphatidylethanolamine (PE)	52465	LC/MS Pos Late	100008991	2119	764.523	9546799			HMDB05324	268065	119702	381183	127975	187070	306341	465825	312965	793744	247253	257615	555188	311266	255311	156783	135842	183135	170269	528806	242460	249901	122805	141084	402656	218063	253654	147598	339158	296925	164428	319288	244796	363840	259734	393361	200064	276721
2029	1-palmitoyl-2-gamma-linolenoyl-GPC (16:0/18:3n6)*	Lipid	Phosphatidylcholine (PC)	54812	LC/MS Pos Late	100009154	2034	756.554				HMDB07974	2172992	706652	981693	705721	1354066	1744626	1804694	2096481	2764294	505982	2263869	2335031	777901	1198183	552411		602539	606299	1109796	657006	855498	564064	1524565		957085	820228	763594	1.43118e+06	1799413	2346570	2298336	941012	2874579	1330259	1.65215e+06	1159643	889980
2026	1-palmitoyl-2-linoleoyl-GPC (16:0/18:2)	Lipid	Phosphatidylcholine (PC)	42446	LC/MS Pos Late	1537	2160	758.569	5287971	40811-94-7		HMDB07973	131489064	86827520	104789968	83753624	143968576	112841208	149146928	128927600	166494896	82793912	167925360	134777184	72764776	117975544	69417920	81063256	83031760	83810824	127562328	80086240	128233608	63964348	92550744	81546464	103139816	94466320	83375480	140553968	138175360	143625488	179861952	116707024	168923424	144124816	149029168	130571392	114482296
2145	1-palmitoyl-2-linoleoyl-GPE (16:0/18:2)	Lipid	Phosphatidylethanolamine (PE)	42449	LC/MS Pos Late	100001870	2275	716.523	9546747			HMDB05322	1896644	792510	1458445	1064672	1.91699e+06	1310900	2433318	1.71188e+06	2423316	1735055	1853415	2688347	955394	1318068	1154928	855391	1086454	1219826	2073231	1252539	1833334	686472	1019497	1554321	1.78398e+06	1.02836e+06	738264	1.93133e+06	2641332	1489971	2736963	1227196	1841769	2465199	2179265	1643603	1567973
2226	1-palmitoyl-2-linoleoyl-GPS (16:0/18:2)	Lipid	Phosphatidylserine (PS)	52618	LC/MS Pos Late	100001857	2450	760.512		384833-20-9		HMDB12358	280343	260725	344080	425247	304254	272205	338457		355406	500391	290284	207574	224304	373349	245421	517319	409629	399358	621928	512155	909828	253330	198646	260660	427300			367936		392238	229735			452374	502784	346945	583141
2023	1-palmitoyl-2-oleoyl-GPC (16:0/18:1)	Lipid	Phosphatidylcholine (PC)	52461	LC/MS Pos Late	1539	2358	760.585	6436017	26853-31-6;26853-31-6		HMDB07972	118760520	110706192	150462960	117327672	132466616	123172984	166123040	148515488	199841872	116182864	135674080	168288368	131762208	149329216	86952984	123956232	116858392	109284760	162707248	132549328	168910976	93634200	102352440	106294752	129290488	102868672	81390416	137120336	130218496	126200992	128963408	134081152	151540736	129903472	186959680	126712416	145034448
2143	1-palmitoyl-2-oleoyl-GPE (16:0/18:1)	Lipid	Phosphatidylethanolamine (PE)	19263	LC/MS Pos Late	1526	2509	718.538	5283496	26662-94-2		HMDB05320	1927785	1.00603e+06	2134689	1542400	1852641	1435275	2793196	1675042	3293257	2132829	1674088	3287053	1558291	2219200	1311474	2015397	1616204	1611673	2972642	1989904	2135374	910559	1278478	1568233	1710801	1173688	660501	1754267	2106104	1368950	1950525	1473796	1.86987e+06	2127542	3560791	1771879	2212190
2243	1-palmitoyl-2-oleoyl-GPG (16:0/18:1)	Lipid	Phosphatidylglycerol (PG)	52448	LC/MS Pos Late	100000641	3206	766.559	5283509				667779	612457	1157821	341977	980959	690263	981493	824758	1451293	404442	1142907	1439768	700072	851047	301946	125015	474613	347627	1344881	486210	984521	298351	700507	406838	661809	879458	552592	943156	666299	1428457	1443687	863620	1512784	1149599	1453978	616050	764258
2020	1-palmitoyl-2-palmitoleoyl-GPC (16:0/16:1)*	Lipid	Phosphatidylcholine (PC)	52470	LC/MS Pos Late	100008984	2160	732.554				HMDB07969	11891275	10273300	10255644	9604968	15595690	13296177	16544868	16990280	15480557	7.17478e+06	19860050	14667114	10098903	12561433	6018539	6185268	11248725	8796330	15031224	10556003	10883471	8.12965e+06	9572291	8734396	11545145	9408715	7125769	15516895	18765728	19868836	17384886	11669714	24293780	13923685	15214640	11916733	12998244
2021	1-palmitoyl-2-stearoyl-GPC (16:0/18:0)	Lipid	Phosphatidylcholine (PC)	52616	LC/MS Pos Late	100008921	2653	762.601		59403-51-9		HMDB07970	4067662	3275682	12103513	3453622	4912369	4676247	6315665	3600023	8.23991e+06	5743195	3828704	5649572	5337192	8066362	3320401	2771880	3711880	3404123	8456494	4547094	7131510	2769804	3016327	3401494	3201255	2654613	2813376	5907993	3308461	3859692	3273541	5540439	4597550	3223045	10143143	4661638	5334179
2553	1-palmitoylglycerol (16:0)	Lipid	Monoacylglycerol	21127	LC/MS Neg	100000827	6550	255.233	14900	542-44-9		HMDB31074	10275807	7026562	42541608	3782052	15602837	11612688	12041498	6732676	8730021	5073713	12694293	19226964	7039741	5288896	6408558	2092530	16340443	8342989	7717905	7763775	5822195	9634895	6264178	5813040	1836217	6093412	11583588	10016985	13086725	8710981	18784140	17136052	16054392	4681179	8207977	5358611	3196249
2317	1-palmitoyl-GPC (16:0)	Lipid	Lysophospholipid	33955	LC/MS Pos Late	100001263	1525	496.34	86554	17364-16-8		HMDB10382	32872900	28771768	35129472	15972254	45166924	20442532	35946984	21244972	37209328	10610283	20572278	23343746	30656188	20730358	24334680	5417136	13051463	25211460	27944552	33582932	17706280	18867126	22887964	13246117	18476238	17830702	30854648	28866008	16831988	24079280	44882664	35583832	48246688	14990382	24794972	24816750	23850500
2371	1-palmitoyl-GPE (16:0)	Lipid	Lysophospholipid	35631	LC/MS Pos Late	100001567	1544	454.293	9547069	53862-35-4		HMDB11503	592359	681124	1057453	373223	1608880	551125	851206	633012	1.88388e+06	550184	629898	1163565	656381	543280	463730	241033	481993	604288	717441	854097	621220	383557	451615	577349	618669	551372	645485	1176482	938394	439341	997134	708478	860621	644753	960910	732250	860327
2415	1-palmitoyl-GPG (16:0)*	Lipid	Lysophospholipid	45970	LC/MS Neg	100005717	5570	483.273	3300276				1498064	889805	1491426	314603	1469376	700284	895362	865837	738802	607022	1091260	1064868	932035	574920	850699	192938	615465	866110	561816	495168	651717	498755	844059	436084	571063	806005	1136756	779752	942690	1520004	2680339	1554240	1268180	672366	535716	751807	1083471
2422	1-palmitoyl-GPI* (16:0)	Lipid	Lysophospholipid	35305	LC/MS Neg	100001655	5564	571.289				HMDB61695	1215464	468005	820660	237552	1323392	619737	939984	674202	1129469	529795	898282	961189	642957	667721	489128	150861	624133	423423	779905	697857	539574	582346	665099	505910	800826	644882	834007	769798	1076584	873626	2416680	1488657	746599	370206	806674	523736	781789
2408	1-palmitoyl-GPS (16:0)*	Lipid	Lysophospholipid	46130	LC/MS Neg	100005805	5572	496.268	9547100				168650	139782	199547	70244	202980	23944	228275	111837	207955	172189	126686	93794	165135	149170	162859	94303	211006	122731	211603	336928	222617	113480	121426	118421	133528	80771	119368	100916	155473	93846	116811	370578	42884	34209	163801	108983	306567
89	1-ribosyl-imidazoleacetate*	Amino Acid	Histidine Metabolism	61868	LC/MS Pos Early	100001668	2006	259.092	5117448	29605-99-0	C05131	HMDB02331	222648	70589	72752	64722	284581	176475	206197		154658	145621	121418	255771	235217	381825	528790	123093	123843	220228	293840	107499	407493	152740	289283	648355		138977	273323	317967	4775635		161543		104188	102869	486221	41458
2071	1-stearoyl-2-arachidonoyl-GPC (18:0/20:4)	Lipid	Phosphatidylcholine (PC)	42450	LC/MS Pos Late	100001869	2300	810.601	16219824	35418-59-8		HMDB08048	57683720	43345996	89758624	44738000	68884640	52129224	78466008	61376744	101301000	48632980	50685940	65750668	64562544	86764400	44049976	30619612	62189300	45253908	95908392	52263808	85335104	46739400	46454220	42761912	46857352	33939260	43381604	80770864	43571160	53371476	46039056	71700416	63149604	40991764	126256184	63546124	61751988
2165	1-stearoyl-2-arachidonoyl-GPE (18:0/20:4)	Lipid	Phosphatidylethanolamine (PE)	52447	LC/MS Pos Late	100008977	2424	768.554	5289133			HMDB09003	10574310	6.92301e+06	16477946	10459971	11587857	11361777	13704974	10037204	19189584	10046478	12018677	12209126	10532606	15924097	9328016	13554421	8042630	10014238	16586399	7918827	17008530	6147470	6.47029e+06	8677205	12552395	6.79094e+06	6462713	14761202	12013822	7488571	11311077	12061420	13314719	11444062	22913194	12106534	12592651
2276	1-stearoyl-2-arachidonoyl-GPI (18:0/20:4)	Lipid	Phosphatidylinositol (PI)	52449	LC/MS Pos Late	100000616	3000	904.591		383907-33-3		HMDB09815	11028568	9116638	14983555	9336039	11068134	8604140	13631129	10354864	18177796	8590081	11781745	11014745	9154479	17462748	7041873	13983673	8540833	9493651	18818666	9974326	21324024	4598338	7001759	7076239	12191521	7139369	5049128	14094787	8339854	11426087	9555280	11976617	15477362	10337746	22390516	10426280	14840298
2233	1-stearoyl-2-arachidonoyl-GPS (18:0/20:4)	Lipid	Phosphatidylserine (PS)	52235	LC/MS Pos Late	100001872	2565	812.544				HMDB12383	7300590	4739128	9728327	4451060	6876469	6255866	9110567	7.10024e+06	14555722	6322815	5858482	7.27852e+06	7510671	11471008	4494478	7.74982e+06	7237438	6095270	13518244	7008761	12794745	4472068	4671181	8708741	7030404	4388612	4870667	6184708	4766154	6820701	6623243	9295949	7384585	5143876	12844215	5502699	7.71777e+06
2077	1-stearoyl-2-docosahexaenoyl-GPC (18:0/22:6)	Lipid	Phosphatidylcholine (PC)	52611	LC/MS Pos Late	100008916	2197	834.601		59403-52-0		HMDB08057	1646117	1874350	3304651	1038915	2185838	1438272	3056510	1614324	6106375	1396713	1886651	3279619	2.08709e+06	2156580	1113209	680945	1675650	1312508	2927752	2536331	3186545	1.01646e+06	1433326	1558825	1173844	1413689	1449973	2410282	1192592	1853273	1268490	1880853	1921568	1247692	3518150	2295143	2125510
2169	1-stearoyl-2-docosahexaenoyl-GPE (18:0/22:6)*	Lipid	Phosphatidylethanolamine (PE)	52466	LC/MS Pos Late	100008992	2317	792.554	9546798			HMDB05334	600393	535819	1135176	527415	623044	764050	931907	744899	1368917	557126	946741	923494	787819	652959	427880	303577	551332	534670	892271	594387	547498	493399	440828	452293	484120	618782	382561	532811	569557	511413	580517	614626	822655	586812	974752	858231	920656
2063	1-stearoyl-2-linoleoyl-GPC (18:0/18:2)*	Lipid	Phosphatidylcholine (PC)	52452	LC/MS Pos Late	100008980	2380	786.601				HMDB08039	103374816	93435424	131244872	100393136	123479072	103753088	146777952	114770656	180432848	99997584	113846000	118385360	89089712	124613328	79314080	86471632	71845840	102846472	133378496	88479296	183022896	62238296	71991296	81810968	106538488	64096824	62654088	144131536	106541992	92005280	104324696	110590768	100156768	105956904	168437440	111551336	118660624
2160	1-stearoyl-2-linoleoyl-GPE (18:0/18:2)*	Lipid	Phosphatidylethanolamine (PE)	52446	LC/MS Pos Late	100008976	2522	744.554	9546749			HMDB08994	9993077	6193901	11630986	7147055	12079598	9240956	13865133	6290048	9225482	9016147	11344642	7803947	4040219	6832496	5821340	6695961	2470394	8272148	6767429	2782217	10817505	2351244	3321865	5130940	8593921	6367131	3109327	10303281	10360292	7181725	9919687	6385784	10314872	10023122	7770563	10218237	9846725
2231	1-stearoyl-2-linoleoyl-GPS (18:0/18:2)	Lipid	Phosphatidylserine (PS)	53009	LC/MS Pos Late	100000642	2689	788.544	9547091	322647-11-0			12972843	9331307	14882796	11160377	15216108	10351138	19551914	14124622	21466212	10943704	11919022	12524612	11807406	14695768	6925605	13582225	8998190	11719231	21427480	11438731	23834240	6034332	7620203	6.94626e+06	13496832	8.0276e+06	4170653	11551944	9801729	12054376	9956907	11591215	14459282	12051435	16853962	10468200	14353725
2060	1-stearoyl-2-oleoyl-GPC (18:0/18:1)	Lipid	Phosphatidylcholine (PC)	52438	LC/MS Pos Late	100008904	2644	788.616		56421-10-4		HMDB08038	26212476	27564244	51949920	35310568	29313902	27589966	49578400	27730334	63375820	41648240	24813472	31235852	30846794	51458896	35403656	41111564	20690752	35804828	55789180	30439290	86755064	15267602	20188676	32541996	51891176	14278099	16715647	54523016	32678652	23318668	23237920	32932572	22184536	30840564	78904416	30854264	43800376
2157	1-stearoyl-2-oleoyl-GPE (18:0/18:1)	Lipid	Phosphatidylethanolamine (PE)	42448	LC/MS Pos Late	100001856	2858	746.569				HMDB08993	2612308	2149327	5966232	2756642	2792814	2960517	4890691	2585114	4923425	3725705	2756339	4508367	2581490	3490870	2.03496e+06	3.56953e+06	2126663	2657716	5135571	2240644	3976536	1386555	1.67531e+06	1.63516e+06	2398452	1.92594e+06	1133571	3180324	2716731	1.81378e+06	2313011	3.03287e+06	3160545	3198627	6770905	3100037	4025773
2230	1-stearoyl-2-oleoyl-GPS (18:0/18:1)	Lipid	Phosphatidylserine (PS)	19265	LC/MS Pos Late	100000639	3000	790.559	9547087			HMDB10163	21324144	15458454	30510414	14372424	23231022	16744990	35040704	25183540	42499216	21250010	17179496	26707028	22913864	43196936	15214233	15819363	27376024	14803292	49122012	20816868	39458912	13494769	16288189	14449821	21930448	14311788	14767344	24284496	15749638	18389654	17827900	30872536	26425380	17543808	53902592	19469044	27848434
2326	1-stearoyl-GPC (18:0)	Lipid	Lysophospholipid	33961	LC/MS Pos Late	100001271	1606	524.371	497299	19420-57-6		HMDB10384	15943554	18703508	23304460	11605421	27766460	11120779	23036950	14319965	28940624	7555003	11965638	13916841	22965368	15020296	18566292	3801431	10806024	18378592	20455854	18187500	17006806	14761519	13397254	10659515	12749125	11636270	22623580	27743448	11604533	15489436	20918240	24523744	24242912	9614224	23832704	17231106	15452998
2378	1-stearoyl-GPE (18:0)	Lipid	Lysophospholipid	42398	LC/MS Pos Late	100001461	1626	482.324	9547068	69747-55-3		HMDB11130	2024712	2544899	5291763	1192366	6882585	2197063	2236982	2226158	5813017	1949106	2126288	3278771	2146991	1742284	1801465	917102	1691665	2407904	1800627	1455422	3170079	1429668	1509378	1789843	2126467	1873396	2129911	4847993	2956516	1606250	2.39635e+06	2028976	2423123	2212542	3556377	2611403	3038927
2417	1-stearoyl-GPG (18:0)	Lipid	Lysophospholipid	34437	LC/MS Neg	100001462	5816	511.304					1476724	697688	1435190	169373	977501	500790	1046287	559194	824548	665148	802116	708956	964996	428954	552325	124317	318895	621110	379017	351068	493500	398316	740544	300895	430501	501520	781536	719416	513533	826445	1535927	1508855	728459	296358	815694	450950	441783
2425	1-stearoyl-GPI (18:0)	Lipid	Lysophospholipid	19324	LC/MS Neg	100000656	5794	599.32		796963-93-4		HMDB61696	10323055	5278439	7104668	2209864	10443343	3362660	8324607	5.61548e+06	10220509	3972125	7.07269e+06	8138407	5252066	5.52673e+06	3.44274e+06	1902773	5022664	3190986	4881104	3663062	5.88698e+06	4171272	6535286	3483319	4205185	5725028	6179230	6986694	6580765	7.22065e+06	11546251	12019086	4234633	2721908	7381346	5060876	5967424
2409	1-stearoyl-GPS (18:0)*	Lipid	Lysophospholipid	45966	LC/MS Neg	100004327	5800	524.299	9547101				4414410	3363099	7.39891e+06	1123160	6993889	1458840	4985903	3503786	7.90529e+06	2290476	3024197	3.63871e+06	4329892	3225327	2483799	1143818	4.04657e+06	2692875	4345415	3451853	4757781	3719052	3072010	1520520	2536832	1911226	3131060	3033349	3.73034e+06	2360325	4391774	8963941	1.95671e+06	960345	4267338	2902515	4451038
5379	2,2'-Methylenebis(6-tert-butyl-p-cresol)	Xenobiotics	Chemical	62885	LC/MS Polar	100020373	703	339.233	8398	119-47-1			173681	810335	5749016	968364	1275963	5824217	11271589	16732655	3623172	7202170	4911231	6620581	2829015	1428219	640262	7239037	17389230	5201423	3.9733e+06	6719272	830443	2962360	3126245	741250	373101	5319293	2318432	4809055	1522622	1099081	5442659	2188391	7516237	15293925	14631245	7390005	314198
384	2,3-dihydroxy-5-methylthio-4-pentenoate (DMTPA)*	Amino Acid	Methionine, Cysteine, SAM and Taurine Metabolism	62805	LC/MS Neg	100020893	1156	177.023					617487	352299	583828	124875	549103	569321	679590	350950	867896	489816	394295	458444	538514	404337	408804	185438	238492	254326	677210	308820	194134	280636	376448	249864	242123	328370	387753	498787	10614895	230633	753510	641422	524951	241941	530552	171089	273214
4283	2,3-dihydroxyisovalerate	Xenobiotics	Food Component/Plant	38276	LC/MS Polar	100002417	1050	133.051	677	1756-18-9	C04039	HMDB12141		92681	425966	62828	399535	232308	380747		328398	205245		216764	182564		299853		204169		132782	225564	246556	479819	130275	352169		222627	243228	205816	1694822		162097		160279	129362	162483	243958	279250
5150	2,6-dihydroxybenzoic acid	Xenobiotics	Drug - Topical Agents	63042	LC/MS Polar	100020837	729	153.019	9338	303-07-1		HMDB13676	349553				60274	67602			506222						7401490									80060					13061172						122564
115	2-aminoadipate	Amino Acid	Lysine Metabolism	6146	LC/MS Polar	381	3500	160.061	469	542-32-5;1118-90-7	C00956	HMDB00510	3908763	1368358	3760891	683166	4329228	4096819	3957243	1977238	3806618	2743421	5168003	2592512	2128289	1547663	1999452	201017	1037901	1890059	3333249	1777194	1028433	1735675	2603568	1339564	1546507	2440129	3695969	2179182	2784344	2456137	4123037	2814244	3.40974e+06	2569333	2199763	2856478	1150581
1579	2-aminooctanoate	Lipid	Fatty Acid, Amino	43343	LC/MS Pos Late	100004227	750	160.133	69522	644-90-6		HMDB00991	69424		43152		60794	107775	101283	162471	203757	137979	150421	98282	58805	126033	71050		92808	27312	260624	60581		28926	34627	43534	98313	94947	137643	96650	110899	58489	230201	163962	161048	97235	137913		53561
5251	2-aminophenol sulfate	Xenobiotics	Chemical	43266	LC/MS Neg	100004322	1677	188.002	181670			HMDB61116	68041	20008	45167		36172	50130		26573	53082	21112		14166	20568	28482	147915		58982	22702	33378	22113	39831	23891	30151	41737		40791	51121	23640	1438643		39360	18821			45043
2574	2-arachidonoylglycerol (20:4)	Lipid	Monoacylglycerol	19266	LC/MS Neg	100000584	6170	303.233	5282280	53847-30-6	C13856	HMDB04666	627626		4328337		430911	165624	502208		593338	88225	318103	442574	141890	93046	192667		117199	82106	397307	246980	301788	608982	205743	314613	256418	82654	233491	290749	1099273	93663	968800	441091	348568		260579	122144	395276
3791	2'-deoxyadenosine	Nucleotide	Purine Metabolism, Adenine containing	1553	LC/MS Pos Early	211	2252	252.109	13730	16373-93-6	C00559	HMDB00101	92252	61304	136764		167153	190052	159543	85005	105927	74330	258806	192327	81641		37783		34021		100819	95362		53983	317757	110704	91780	174384	153850	174089	224891	128974	154667	77301	172792	31716	28781	39633	30607
3821	2'-deoxyguanosine	Nucleotide	Purine Metabolism, Guanine containing	1411	LC/MS Neg	348	1700	266.089	187790	961-07-9	C00330	HMDB00085	103893	50258	95098		157642	129279	73710	52658	117075	78303	144029	91230	65384	68761	87517	113836	52344	76452	87185	64708	60568	46811	133315	47667	61185	126707	125380	133552	1261138	88250	130271	87257	154038	39060	105602	72965	36234
3752	2'-deoxyinosine	Nucleotide	Purine Metabolism, (Hypo)Xanthine/Inosine containing	15076	LC/MS Neg	100000135	1688	251.079	65058	890-38-0	C05512	HMDB00071	169308	85608	237622	38874	415722	247762	216573	86560	327748	155230	253163	263887	170425	128013	163285	218557	113655	105747	151458	110529	108901	121284	237156	90055	124875	172304	242434	257238	6214497	164036	385110	110425	271385	108644	236957	135849	75084
3855	2'-deoxyuridine	Nucleotide	Pyrimidine Metabolism, Uracil containing	52602	LC/MS Neg	536	1586	227.067	13712	951-78-0	C00526	HMDB00012	126108	65040	100696	11507	85921	134839	111590	114784	50234	51430	167337	71127			60810	152090		62584	89569	39638		49664	90441	18849	104237	84509	48094	145254	1424527	89834	121340	115264	200414	74992	94956	49048	66505
337	2-hydroxy-3-methylvalerate	Amino Acid	Leucine, Isoleucine and Valine Metabolism	36746	LC/MS Neg	100001541	1800	131.071	164623	488-15-3		HMDB00317	125648	157004	644014	52285	388775	273029	194363	129220	572137	180986		180454	166744	96052	102412	47444	202166	133999	195820	90569	171108	190384	218373		95681	63701	151927	96437	315889	153362	187966	171793	113250	134173	241557	148225
1491	2-hydroxyadipate	Lipid	Fatty Acid, Dicarboxylate	31934	LC/MS Polar	100001153	3000	161.046	193530	18294-85-4	C02360	HMDB00321	3272915	1053678	3.80202e+06	584123	2752776	2452127	3636805	1.67697e+06	2615123	1.65654e+06	4585557	2155882	1081920	804563	811414	199476	617545	1398092	1456387	3436270	706092	1924631	4800101	1056997	732954	997144	1648680	811606	4753059	1.52896e+06	1784092	1427783	1885911	1085575	1041996	1314023	552182
1738	2-hydroxyarachidate*	Lipid	Fatty Acid, Monohydroxy	61700	LC/MS Neg	100019892	5990	327.291	5225199				494389	188175	651171	114935	498482	304549	672106	531823	817299	180725	461793	237002	245804	249962	181064	111916	432376	600424	658206	162956	418272	352548	369606	151103	172997	387179	341277	378222	513705	215822	609769	678958	754148	166902	563074	222410	1044940
1739	2-hydroxybehenate	Lipid	Fatty Acid, Monohydroxy	57663	LC/MS Neg	100015637	6384	355.322	193484				434068	537183	1168136	113155	1354856	514590	762439	789073	2223957	529242	1444148	567641	561774	503483	399572	127463	967876	1245361	978288	265152	580958	375960	746858	237688	228628	798546	580575	818459	874073	432196	1354096	905341	1360005	283488	1063724	586221	1399355
502	2-hydroxybutyrate/2-hydroxyisobutyrate	Amino Acid	Glutathione Metabolism	52281	LC/MS Polar	100008928	1258	103.04	440864;11671				76447608	85148472	152847056	34664800	72079224	79656504	85142568	84374424	64317680	59245208	109812920	91606432	76817064	42782856	41722344	15015702	76076408	58149696	73245504	157862464	58095600	73731856	57056784	19133550	30357274	34733472	49793684	30676298	85756480	46702280	33117164	49201456	85402360	28552212	74466048	66246832	41398204
1732	2-hydroxydecanoate	Lipid	Fatty Acid, Monohydroxy	42489	LC/MS Neg	100004089	4840	187.134	21488	5393-81-7			201069	151042	189235		102704	149833	151064	90430	134286	86595	127814	141262	155448	169598	198923	61080	115880	69714	112741	97499	41103	87521	149358	145756	111263	121980	122951	135922	169690	77451	223292	112082	126472	68569	180154	98792	130461
1487	2-hydroxyglutarate	Lipid	Fatty Acid, Dicarboxylate	37253	LC/MS Polar	100002070	3352.8	147.03	43	40951-21-1	C02630	HMDB0059655	150501744	20163768	64923528	42400876	47349704	111975400	238464656	45278304	61275976	26505052	133584568	81359592	30630784	39194208	41449836	4277335	17098380	18003622	40251524	48345912	21101804	27388988	41894128	15533796	29727482	39921040	52369788	32821404	64759228	49134812	47817016	56950400	61491260	37544164	71369672	26233916	34953164
1730	2-hydroxyheptanoate*	Lipid	Fatty Acid, Monohydroxy	61827	LC/MS Neg	100019960	2900	145.087	2750949				403583	242691	328135	145047	136195	223538	235597	105289	359340	123082	262240	241545	157894	152110	208111	128939	129190	110337	115219	183408	170261	248428	155476	131535	175244	93304	136633	128819	206873	222305	207366	256323	251383	171896	266100	123016	236364
4061	2-hydroxyhippurate (salicylurate)	Xenobiotics	Benzoate Metabolism	18281	LC/MS Neg	1869	2184	194.046	10253	487-54-7	C07588	HMDB00840															25657		18018			42748									1.96418e+06	25375
1735	2-hydroxypalmitate	Lipid	Fatty Acid, Monohydroxy	35675	LC/MS Neg	100001579	5511.2	271.228	92836	764-67-0		HMDB31057	12515979	8460303	17790204	3354088	10862190	7243810	14550568	7184441	13618024	8594061	8916683	9061748	10643604	14621408	7809843	2535152	9987254	7632975	12547554	5789103	7134666	11895102	13232724	4568165	7393596	7547187	15287340	7824561	8599394	5568460	13637781	24101988	12131913	3725883	16721310	5624991	9220399
1533	2-hydroxysebacate	Lipid	Fatty Acid, Dicarboxylate	63357	LC/MS Neg	100020378	1324	217.108	128458	103963-71-9		HMDB00424	182621	66760	122488	64804	89722	161507	94628	47087	131251	70696	106369	73537	107825	72500	87849	67638	139409	61110	76777	40826	105250	278451	91993	96397	60878	117595	88544	118078	738290	40309	117297	71928	127320	72503	113973	41949	67973
1737	2-hydroxystearate	Lipid	Fatty Acid, Monohydroxy	17945	LC/MS Neg	1239	5695	299.259	69417	629-22-1	C03045		7.32449e+06	3474953	5316808	1429788	4073339	3.39865e+06	4771008	2909726	5167528	2837510	3848162	3.84193e+06	3.96115e+06	3.37807e+06	2897590	685555	2741189	2852336	3.34996e+06	1885493	2500556	3448501	4647849	1553212	3271248	2483568	4801511	3243841	4887942	3125839	9989337	7242276	4010943	1899332	5712605	2470109	3.65496e+06
2573	2-linoleoylglycerol (18:2)	Lipid	Monoacylglycerol	32506	LC/MS Neg	100000987	6250	279.233	5365676	3443-82-1		HMDB11538	2314040	1515327	7562920	236545	4477240	723491	1032925	446828	890668	310877	1385367	1975039	237080	353107	878340	233914	661654	456350	1188947	643593	813179	1415468	541593	800607	323858	209466	611876	1557233	4714745	527479	5326285	1.71466e+06	583830	315198	632980	513785	1468683
339	2-methylbutyrylcarnitine (C5)	Amino Acid	Leucine, Isoleucine and Valine Metabolism	45095	LC/MS Pos Early	100001509	3050	246.17	6426901	31023-25-3		HMDB00378	3488253	2073059	3.73658e+06	1166819	3.40468e+06	3510345	5672704	1.94563e+06	4509056	3.43954e+06	2169561	4297342	2532313	5234611	2816035	544949	2107600	1560836	4220210	2594529	3.69412e+06	1733618	4664593	1002815	1383559	2927125	3177203	2534888	3951557	1787885	3924987	3806823	4388946	2279424	7301783	2099406	1732569
340	2-methylbutyrylglutamine*	Amino Acid	Leucine, Isoleucine and Valine Metabolism	61696	LC/MS Neg	100019889	1910	229.119									69033		65707						1156885				135276						33222058			85664		2293931	1414973				38604448		354735	162216
1305	2-methylcitrate/homocitrate	Energy	TCA Cycle	52282	LC/MS Neg	100008929	575	205.035	515;439459				584575	354734	382181	253101	458451	455264	482424	278532	523421	261520	421325	644132	346247	319219	270958	104877	201969	228787	254428	379288	272459	343774	681619	201505	294790	306051	331596	372921	1747297	313622	339623	324266	346870	282438	303494	368836	227529
2572	2-oleoylglycerol (18:1)	Lipid	Monoacylglycerol	21232	LC/MS Neg	100000943	6500	281.249	5319879	3443-84-3		HMDB11537	4584276	8.36961e+06	19627654	1483831	12913363	2585234	2613711	1954617	3350619	1221102	5089041	8342637	1.88536e+06	2.05911e+06	3.70664e+06	1690343	3.99418e+06	3422095	1631415	3478993	2808892	4893130	2308204	3.9149e+06	1351798	1342569	1600102	5908350	15669783	2508024	10499125	8179957	1701945	1.74366e+06	2960958	2405019	5955125
3962	2-O-methylascorbic acid	Cofactors and Vitamins	Ascorbate and Aldarate Metabolism	63990	LC/MS Neg	100003258	778	189.041	99779	17860-87-6			34280188	7759961	20817106	9261948	25864488	25459806	47273480	25154070	25107212	16994370	11170164	22206802	31370968	11460991	14922862	1.76004e+06	10406879	9986931	16631013	20102712	6052037	13290516	17943026	10377306	13026431	17417468	13750687	31744294	50922652	31342624	67645424	24006608	21422438	27909562	29977008	14480158	20816916
3843	2'-O-methyluridine	Nucleotide	Pyrimidine Metabolism, Uracil containing	57655	LC/MS Neg	100010896	1831	257.078	102212	2140-76-3			89712	53429	75257	31154	69103	110584	98760	67861	121279	33549	76912	56911	67821	93125	90485		53364	46539	212665	79944	56934	54963	57821	37665	58389	66686	70759	75041	392277	45868	97824	52664	129231	68149	95083	28178	32498
422	2-oxoarginine*	Amino Acid	Urea cycle; Arginine and Proline Metabolism	55072	LC/MS Pos Early	100002784	1760	174.087	558	3715-10-04	C03771	HMDB04225	4347794	1782300	8614986	809426	2290944	3763455	4.1027e+06	5211516	3526732	6371813	3392061	3.74155e+06	4834664	2700949	5804483	1183572	2700708	3849712	2590192	1893084	2.00323e+06	3.7411e+06	4036848	3224622	1944776	4202125	3433220	4265014	39328036	2203412	5518875	3099045	3.83301e+06	1658748	5109688	1354044	1094146
2570	2-palmitoleoylglycerol (16:1)*	Lipid	Monoacylglycerol	52432	LC/MS Neg	100008953	6016	253.217				HMDB11565	398452	518253	1146509		565131	202414			351322		661819	217590		76395			216732		538005	234270	332520	409186		379887	120126	480136	80577	355356	966883	49848	1023793	570831			105638		383394
2320	2-palmitoleoyl-GPC* (16:1)*	Lipid	Lysophospholipid	35819	LC/MS Pos Late	100001561	1425	494.324				HMDB10383	94739	96507	86202	156921	104148	123883	119530	49169.5	55422.2	60271	161177	68200.6	36593			64564		94160	37434.1	140474		113338		58346		56967	13394.4	93021	112876	377853	245834	37331.5	258655	201285	33256.3	72777	170868
2569	2-palmitoylglycerol (16:0)	Lipid	Monoacylglycerol	33419	LC/MS Neg	100001048	6400	255.233	123409	23470-00-0		HMDB11533	2868339	2187093	13805440		3.88952e+06	3910950	3281561			900014	4491575	6244779	1859141				3192861					2344202		1660860		4.10427e+06	2054394	1353826	7.97193e+06	3530070	6155145	4819093	5795962	1.71195e+06
2318	2-palmitoyl-GPC* (16:0)*	Lipid	Lysophospholipid	35253	LC/MS Neg	100001562	6215	570.341	15061532			HMDB61702	1460609	1062237	1356634	265645	2002339	455876	1148784	681224	1282048	710379	997813	975743	1429380	891882	1398074	114514	1255345	1489702	788550	1085725	470490	808899	1498494	562896	543862	836688	1448131	1.00835e+06	546552	1487167	3115325	1664790	735395	383371	1.02433e+06	1071833	617748
4191	2-piperidinone	Xenobiotics	Food Component/Plant	43400	LC/MS Pos Early	100004295	1675	100.076	12665	675-20-7		HMDB11749	4834906	2511441	45431236	1629090	23085544	7734831	13029466	4135905	53818272	9730334	10881880	8724502	4150453	7840420	7816640	578262	4444191	13771963	22218136	2634945	3310951	2688559	2625698	2512425	6712731	8372910	9747088	5297978	10161850	4166585	14353982	18767208	7661017	8500869	3835777	646489	1949044
1798	2R,3R-dihydroxybutyrate	Lipid	Fatty Acid, Dihydroxy	63109	LC/MS Polar	100002367	1543	119.035	13120901	759-06-8		HMDB00498	4732205	2215381	3375904	1160734	3135673	4968086	4167442	2714063	4809048	2.09595e+06	4087468	2697871	3173809	3819576	3.30806e+06	1257125	2024309	1742185	3.65049e+06	2375500	2011817	2108286	2977229	2165437	1893980	2538344	3.89648e+06	5428511	20897180	1948527	5150769	3811460	4118146	2135958	3654550	1479479	1740754
1797	2S,3R-dihydroxybutyrate	Lipid	Fatty Acid, Dihydroxy	62950	LC/MS Polar	100002284	1660	119.035	10964471	5057-93-2		HMDB02453	6245965	4842375	4133088	1926983	4174415	6356626	5851685	2976790	7490632	4111006	5976387	5161738	5615611	4987445	4057683	1690678	6680959	2554790	8960381	7275348	3475938	4107457	3047344	1175498	2686658	3271811	2687259	6980713	11613508	4215994	2705521	8275851	6483791	2008433	4336201	1821847	3601833
2379	2-stearoyl-GPE (18:0)*	Lipid	Lysophospholipid	41220	LC/MS Neg	100003901	6350	480.31				HMDB11129	1.47583e+06	1297266	3537472	259656	3301682	646779	1126843	1201947	2953109	1071046	978441	1523682	1035543	981998	1099203	492268	1377269	1207904	1156973	816447	1712434	683892	1248333	950322	1116611	982448	1157725	2.40812e+06	1534019	785474	1846782	1902335	813633	520008	1949225	1174062	2002970
3863	3-(3-amino-3-carboxypropyl)uridine*	Nucleotide	Pyrimidine Metabolism, Uracil containing	62924	LC/MS Neg	100001426	1369	344.11	171198	52745-94-5			544006	417118	331046	84510	400687	672742	597893	294104	295528	137595	853195	410523	149333	225887	136874		72701	116856	309572	161884	114246	102322	530384	100868	183378	874383	322140	216795	515612	745461	911098	310898	1338551	963791	389378	180051	267000
168	3-(4-hydroxyphenyl)lactate (HPLA)	Amino Acid	Tyrosine Metabolism	32197	LC/MS Neg	240	1379	181.051	9378	6482-98-0	C03672	HMDB00755	3670959	1831458	3500259	928905	1857543	2453972	2911406	1786947	2950372	2382402	3653389	2107509	2507853	2243474	2.07619e+06	514849	1537822	1667569	2921550	1844804	1500608	1372735	4150584	1172443	1924266	1163329	2493468	1413943	12741122	1753913	2.04567e+06	2594876	3020566	870460	2629777	1069480	843741
1801	3,4-dihydroxybutyrate	Lipid	Fatty Acid, Dihydroxy	62952	LC/MS Polar	100001730	2204	119.035		51267-44-8			2102257	1568673	1072192	753959	1169423	1937671	1924961	1085798	1819620	830794	1119393	1244651	1103435	1070017	1108121	512449	845740	766964	1589952	1380535	861141	2127459	1080813	2176213	898196	1348261	1055308	1.32586e+06	7601409	1070540	1236303	1093138	1538248	774393	1.43756e+06	585865	920305
420	3-amino-2-piperidone	Amino Acid	Urea cycle; Arginine and Proline Metabolism	62853	LC/MS Pos Early	100020361	2065	115.087	5200225	1892-22-4		HMDB00323	7816533	1.54218e+06	2309196	882996	2012793	29230504	9806029	2943862	6339665	5136506	865581	1.9696e+06	1494633	2168838	2608283	939482	3629907	1769445	2656717	2039951	1233064	4256802	6087481	2210097	1523712	5006226	2320009	4872332	2641656	908733	4578467	5199449	22856368	4461444	11042681	1817202	491397
2894	3beta-hydroxy-5-cholestenoate	Lipid	Sterol	54805	LC/MS Neg	100006370	5398	415.322	165511	6561-58-6	C17333		699059	622132	293925		140917		292687		70060	50324	228722	101481	312859	342168	174186		202177	433174	677424	209825		117981	155793	124271	236938					140687		285566			126406	47303
1531	3-carboxy-4-methyl-5-pentyl-2-furanpropionate (3-CMPFP)	Lipid	Fatty Acid, Dicarboxylate	61871	LC/MS Neg	100020004	4000	267.124	194501				131703	82940	67219	20718	169031	108303	85677	97416	366024	82687	43610	106673	50456	64969	96292		51796	52219	73196	56376	21672	60898	42955	40884	38627	35403	18722	37337	72500	42566	95437	82887	58923	35514	90992
1529	3-carboxy-4-methyl-5-propyl-2-furanpropanoate (CMPF)	Lipid	Fatty Acid, Dicarboxylate	31787	LC/MS Neg	100001178	2800	239.093	123979	86879-39-2		HMDB61112	136243	160442	116392	31326	157588	106286	128864	123484	267856	73395	97092	190571	42756	95092	119055		39845	60146	192676	96428	44546	48587	86620	114309	81122	63348	62505	125016	64104	48702	68471	75747	87504	38227	194119	74394	36895
1660	3-decenoylcarnitine	Lipid	Fatty Acid Metabolism (Acyl Carnitine, Monounsaturated)	63361	LC/MS Pos Late	100021136	1045	314.233					114707	52902	100794	11932.5	45350	67065.5	77306	81325	85256.6	29849.1	84192.7	52652	52916.1	126218		8561.8	59660.1	14991	104298	60659	29063.1	21558.5	99062	24708		46211	69196	43211.9	37765.4		86077	20854.7	171472	28556.8	128358	44112.3	63973.4
509	3'-dephospho-CoA-glutathione*	Amino Acid	Glutathione Metabolism	62807	LC/MS Neg	100020899	1690	495.101									109275	102336	59387		91502		32809	35923		33691			23549		26437	19339	29957		72575	19502	24473	28444		35176	51790	86112	148949	19116	39843	71579	30097	24432	26813
4296	3-formylindole	Xenobiotics	Food Component/Plant	62863	LC/MS Pos Early	100020219	2736	146.06	10256	487-89-8	C08493	HMDB29737	346406	207736	189179	61079	214335	261255	263083	322855	897786	201288	369228	342946	227440	274715	210854	89018	191843	191175	353609	275114	246849	102703	197270	417317	177978	219516	209409	172181	516747	149526	407690	315288	383420	167319	408909	131946	160170
345	3-hydroxy-2-ethylpropionate	Amino Acid	Leucine, Isoleucine and Valine Metabolism	32397	LC/MS Neg	100001170	975	117.056	188979	4374-62-3		HMDB00396	892796	591696	1071944	220076	555354	520771	862041	417615	616739	552118	727958	982297	718622	842742	561553	173541	419812	422830	1094466	671479	466316	375235	780880	377725	427446	492637	435152	601152	733389	350405	423387	1059693	591538	316165	1111241	276085	502301
2865	3-hydroxy-3-methylglutarate	Lipid	Mevalonate Metabolism	531	LC/MS Polar	112	2850	161.046	1662	503-49-1	C03761	HMDB00355	13655742	5924626	7552315	3400320	8793451	11372578	17556080	5342987	12464400	5058297	9523160	7.431e+06	9488669	5967786	5707922	2147779	3165974	3.76949e+06	5908636	13843016	4.18978e+06	5626685	9140419	2793521	3.55541e+06	7.71691e+06	4797246	5657973	50863996	7.38415e+06	11046249	10512045	10848748	6948687	9811670	2709592	5103192
1492	3-hydroxyadipate*	Lipid	Fatty Acid, Dicarboxylate	62069	LC/MS Polar	100004396	3131	161.046	151913			HMDB00345	6260497	2843730	2033732	1515104	1561015	2496887	4282335	1222546	3041860	1311153	2346955	3012169	1851786	1.928e+06	732029	1083370	1507475	834229	2333304	3878648	1322118	1.64466e+06	1423507	493833	789927	767568	682825	1172461	11051948	1127655	669753	3.23329e+06	2094864	684311	1543345	690222	584552
1755	3-hydroxyarachidate*	Lipid	Fatty Acid, Monohydroxy	61701	LC/MS Neg	100019893	5950	327.291	5282918				152228		188218		113421	62212	193138	97682	98126	33242	132414	136890	75568	90837	68001			31965	101051		94826	31644	101331	33077	61209	79422	100460	67327	96668	59281	116212	167358	95142	18974	92801	24228	118557
1756	3-hydroxybehenate*	Lipid	Fatty Acid, Monohydroxy	61697	LC/MS Neg	100019890	6290	355.322	5282921					25056						51517	45187	39624					60054			24715	82136		47759		49227			54324	27482	55869	67909		66448	94155	40538			20902
1710	3-hydroxybutyrate (BHBA)	Lipid	Ketone Bodies	542	LC/MS Polar	254	1480	103.04	441	625-72-9	C01089	HMDB00357	423007232	806136192	469087232	548578560	99705424	288666432	317106208	176391680	79847088	103274928	398566400	403877696	43900480	89678624	50438860	23550612	83246192	35979008	120921752	939656576	143549680	24516188	138662256	12917717	15680114	20945636	14765890	22408402	14255363	106651560	8905209	307482944	63566188	16041175	76963808	58200808	199461984
1627	3-hydroxybutyroylglycine	Lipid	Fatty Acid Metabolism (Acyl Glycine)	62064	LC/MS Polar	100020211	1818	160.061					12277571	8826706	8.2542e+06	1.96284e+06	2744437	7053931	5083049	3674248	3637738	1625963	2440917	5379776	5286967	6160484	1281835	3558487	3501612	1646635	4195868	9286596	2038347	2163419	4701239	902331	1387956	3232597	2140760	4384849	14339960	4840696	2263679	7622953	5931954	2318743	6022520	1603476	2.09169e+06
1747	3-hydroxydecanoate	Lipid	Fatty Acid, Monohydroxy	22053	LC/MS Neg	100000997	4634.7	187.134	26612	5561-87-5		HMDB02203	429001	456087	1058077	253052	363400	300369	730133	281984	384913	402162	740397	480725	974987	409460	1449815	59160	308008	709988	537276	263080	512166	404060	324698	226952	254855	452286	359080	183230	245467	322694	133755	265209	728585	95630	638166	216028	219888
1700	3-hydroxydecanoylcarnitine	Lipid	Fatty Acid Metabolism (Acyl Carnitine, Hydroxy)	63358	LC/MS Pos Late	100021141	961	332.243				HMDB61636	1.36656e+06	1544869	1503906	568894	1212408	1753172	1684854	1197257	980830	1297881	1259855	1629631	1318882	2289620	1185905		637585	519120	1146642	1086279	1178250	894044	2198349	646809	959570	2600091	1565411	1581305	1082948	863915	1086812	564560	3921711	516681	2174471	719397	995472
1511	3-hydroxydodecanedioate*	Lipid	Fatty Acid, Dicarboxylate	62915	LC/MS Neg	100001454	2252	245.139	16663321	34574-69-1		HMDB00413	444652	183851	340723	285824	88732	247819	333857	181968	180117	183222	1695709	429671	203242	94522	42273	130715	247254	24689	246732	270639	204795	154152	297970		24409	175004		65594	428178	59815		134526	208756		230134	72844	48388
1744	3-hydroxyhexanoate	Lipid	Fatty Acid, Monohydroxy	53230	LC/MS Neg	100006367	1725	131.071	151492	10191-24-9			789748	608786	735117	352029	530631	865157	669736	347856	747343	366202	646474	629539	537794	487879	627135	57261	229703	222142	603007	571329	386490	177181	471452	199400	259101	467121	239446	202034	492302	425054	459336	565726	635714	262926	580583	169343	279102
1697	3-hydroxyhexanoylcarnitine (1)	Lipid	Fatty Acid Metabolism (Acyl Carnitine, Hydroxy)	62557	LC/MS Pos Early	100020825	2918	276.181					2376006	1504206	1954422	486327	1322308	5833704	2003130	1331003	1281705	2603327	2194399	2350987	803737	825131	908908	229633	497567	636440	946385	1260907	1066604	760770	1706083	349222	568692	1982671	903994	1251946	1128548	1032258	1590673	833632	2237685	1063953	1066275	667727	966691
1698	3-hydroxyhexanoylcarnitine (2)	Lipid	Fatty Acid Metabolism (Acyl Carnitine, Hydroxy)	62556	LC/MS Pos Early	100020826	2968	276.181					914993	411887	401924	113685	477128	717870	527911	311710	471926	406709	811370	325213	285090	406333	284718		242796	214597	278853	300061	188050	416689	491241	124703	156131	722197	294541	451730	207619	333374	415350	288736	882010	357326	395422	171867	296685
4063	3-hydroxyhippurate	Xenobiotics	Benzoate Metabolism	39600	LC/MS Neg	100002122	1687	194.046	450268	1637-75-8		HMDB06116									24282			57969																	1060266
4306	3-hydroxyindolin-2-one	Xenobiotics	Food Component/Plant	42561	LC/MS Neg	100003823	2695	148.04	6097	61-71-2	C11130		295946	139253	232515		90962	249497	40421	143272		103017	151069	205312	238213	119477	264800	64145	66763	90332		61296		114990	266657	139583	71125	104577	150021	146879	522413	132743	245839	164338	260837	146624	114842	283769	102701
4307	3-hydroxyindolin-2-one sulfate	Xenobiotics	Food Component/Plant	48419	LC/MS Neg	100006103	2082	227.997					15732		74536			43329						63713	63804	27816	53961	50852		18831					97563	32151		34093	20012	40754	3164105		17908	22923	45015		35641
365	3-hydroxyisobutyrate	Amino Acid	Leucine, Isoleucine and Valine Metabolism	1549	LC/MS Polar	111	1619	103.04	87	2068-83-9	C06001	HMDB00336	38192696	87444000	39237772		18953412	35150168	30293772	19975452	21041550	14407042	41337496		10518514	18584102	17356196	3385151	10121999	10606912	24059264		9329308	6016171	19665988	4543559	7665534	7708246	13198949	8468466	14402472	11227570	6.84264e+06	36816848	14982629	5005878	22169164	8097203	9854781
1750	3-hydroxylaurate	Lipid	Fatty Acid, Monohydroxy	32457	LC/MS Neg	100001112	5175	215.165	94216	53941-38-1		HMDB00387	452994	439367	1220337	326102	407547	360953	862904	286419	415684	424794	1002613	529760	985122	422462	1419068	135261	360056	755625	572083	340511	643015	474796	364242	204801	269082	403588	312050	242383	290688	387182	234857	338812	683843	164287	559589	266893	222597
1753	3-hydroxymargarate	Lipid	Fatty Acid, Monohydroxy	63671	LC/MS Neg	100021375	5577	285.243	93220	40165-89-7			371560	209578	328997	66708	243085	178655	244753	129541	276653	142266	225102	265943	235704	308966	217985		213905	84914	236943	84461	147086		353449	136969	163744	206784	295383	197063	258700	157915	426574		231791		335930	185024	125099
1751	3-hydroxymyristate	Lipid	Fatty Acid, Monohydroxy	21158	LC/MS Neg	100000882	5335	243.197	16064	3422-31-9			795300	574351	1228106	636329	671624	642995	1067807	519314	736277	619596	1363585	741883	1101855	748009	1294091	241554	552507	617637	851396	559735	673283	654275	651495	378601	470720	691614	360183	571008	650105	512179	573186	711051	1079995	393099	1065654	389471	541678
1745	3-hydroxyoctanoate	Lipid	Fatty Acid, Monohydroxy	22001	LC/MS Neg	100000773	3446	159.103	26613	88930-08-9		HMDB01954	229082	249540	488165	120836	297494	202368	397632	181266	266843	195532	449375	338747	459789	226770	655233		114725	338830	246874	146631	221613	197979	137906	148991	108173	282801	174459	96975	218415	196332	94036	178097	606946	48343	318029	180520	119931
1754	3-hydroxyoleate*	Lipid	Fatty Acid, Monohydroxy	61843	LC/MS Neg	100019966	5508	297.243						2998793	4983416	1709427	3240835	776684	1573120			937066	5.11894e+06	1621361	1467302	1307387	3083827	628520	1422956	1317360		2262854	1996538	740017		1235959	813818	1067522	853229	1006096	921187	3036266			4048237	1620417	1236412	505377	891881
1702	3-hydroxyoleoylcarnitine	Lipid	Fatty Acid Metabolism (Acyl Carnitine, Hydroxy)	61840	LC/MS Pos Late	100019801	1406	442.353					3365823	4443853	4858611	1645344	5413404	7158113	6650872	2618277	3707290	3298127	6887797	8.29159e+06	4340696	8962710	4883627	249609	1559280	1129772	4134337	3645567	4672114	3459607	5242353	1742279	3291676	4887388	5665576	2831485	2801194	3393226	5748742	2127911	8.35125e+06	4.02959e+06	7313048	2326499	5635831
1701	3-hydroxypalmitoylcarnitine	Lipid	Fatty Acid Metabolism (Acyl Carnitine, Hydroxy)	61839	LC/MS Pos Late	100019800	1380	416.337					2949784	3319275	3758705	1397383	3.61165e+06	5302815	5060344	1956916	3041993	2926458	4329096	5400686	2801173	6082896	3.69039e+06	237872	1041186	871758	2751104	2447527	3.08832e+06	2006230	3.41098e+06	1616363	2022029	4205056	5541326	2711161	2954015	2555243	6159030	1.79752e+06	6.28851e+06	3517255	6.03892e+06	2181114	3462777
1749	3-hydroxysebacate	Lipid	Fatty Acid, Monohydroxy	31943	LC/MS Neg	100001145	1282	217.108	3017884	73141-46-5		HMDB00350	1448317	698308	514355	372826	247371	570072	1200040	306240	633342	406848	1236405	901558	549808	369570	97112	532310	424368	157953	817514	966913	295240	334370	833778	100756	117092	321263	92007	300484	3799620	223096	47967	447286	606882	76458	465497	141349	187309
1783	3-hydroxystearate	Lipid	Fatty Acid, Monohydroxy	52938	LC/MS Neg	100008933	5674	299.259	5282907	45261-96-9			1.44982e+06	751283	1931988	573885	1289521	545978	1481353	711009	1036303	826440	1325327	945633	1340182	1.25231e+06	1576685		421096	791403	881982	437265	1079252		970768	2416790	1424534	747996	1245362	1477435	4803619	726608	1691908	2670480	756182	583168	2130371	592682	905682
281	3-indoxyl sulfate	Amino Acid	Tryptophan Metabolism	27672	LC/MS Polar	100000467	751	212.002	10258	2642-37-7		HMDB00682	23494606	10562963	11531168	471557	6135557	11459146	4420657	4518859	11258786	4663764	2.35211e+06	9181998	9157591	9121995	10930101	10691339	2521138	4001037	11346599	7012681	2635596	12742240	24520248	4837264	6889247	9292208	13782605	14331072	345444480	7517770	12512949	15263364	15171514	6020282	18903528	8887196	9984640
188	3-methoxytyramine sulfate	Amino Acid	Tyrosine Metabolism	44618	LC/MS Neg	100004634	1722	246.044					220559	149852	536009	322282	282711	156400	210515	61192	1552575	164189	517760	182282	215159	385157	117872	67242	56378	103110	506821	407746	93591	96712	89622	51086	67433	53284	272733	57768	391380	288800	59106	370991	66262	111772	104445	24605	154417
360	3-methyl-2-oxobutyrate	Amino Acid	Leucine, Isoleucine and Valine Metabolism	44526	LC/MS Polar	100000936	911	115.04	49	3715-29-5	C00141	HMDB00019	7886182	6616503	6888284	761970	5229313	4626811	7128581	5131452	8714172	8222086	6529648	4075544	5320605	5.81802e+06	6.19073e+06	2166935	4648012	4327613	6406543	5173001	5295975	3.57281e+06	11827002	3259957	6891280	5621437	7252150	4529901	3664976	6189475	4627715	11728058	14526900	1.8734e+06	14357155	3.00302e+06	2769894
336	3-methyl-2-oxovalerate	Amino Acid	Leucine, Isoleucine and Valine Metabolism	15676	LC/MS Neg	100000036	2064.2	129.056	47	1460-34-0;51829-07-3	C00671	HMDB03736	3.54914e+06	2222520	2191907	363229	1553942	2042569	2212720	1.8546e+06	2298911	2435507	2464905	1536277	1194689	1478496	2006815	642355	1525835	1272056	1607288	1671563	1632992	1114279	3924861	1294274	2452704	1.90379e+06	2241193	1223649	1379327	2313425	1139732	3.57986e+06	4761843	480598	3387652	1258176	1114953
1493	3-methyladipate	Lipid	Fatty Acid, Dicarboxylate	36749	LC/MS Polar	100001765	2865	159.066	12292	3058-01-03		HMDB00555	214201	138156	82065			185805	150951	110469	187108	99897	169913	135146			151756				148746		83028								2595908			183089	130990		118426
3872	3-methylcytidine	Nucleotide	Pyrimidine Metabolism, Cytidine containing	35132	LC/MS Pos Early	100001466	2176	258.108	159649	21028-20-6			1.04426e+06	563405	764787	314031	1081483	1911365	2237786	765702	1322948	466595	2843519	898741	542086	798649	518050	84763	202624	747405	2399651	866330	267857	399600	1148905	215656	359331	1.62828e+06	937213	841075	561127	3607144	2192623	953881	1.6364e+06	1.96275e+06	1302011	321823	621847
316	3-methylglutaconate	Amino Acid	Leucine, Isoleucine and Valine Metabolism	57747	LC/MS Polar	100002458	2700	99.0452	1551553	5746-90-7		HMDB00522	954414	774540	611811	213301	747945	863993	898449	311109	1.44369e+06	361337	595599	503380	542020	662214	506262	262019	344979	321358	735934	649828	376758	283623	709234	344581	321963	579590	610078	511988	12074793	238568	818874	832479	846362	309085	784741	218294	345659
69	3-methylhistidine	Amino Acid	Histidine Metabolism	15677	LC/MS Neg	100000042	906.3	168.078	64969	368-16-1	C01152	HMDB00479	184134	246961	140890	69614	231920	171520	151299	130179	140313	149161	149425	314755	178825	164762	240040	83753	108282	143617	315506	353564	167347	91408	313147	119726	87734	129712	87862	223765	173074	72301	132796	244466	94019	137987	100878	114941	168030
4155	3-phenylpropionate (hydrocinnamate)	Xenobiotics	Benzoate Metabolism	15749	LC/MS Neg	100000010	2860	149.061	107	501-52-0	C05629	HMDB00764	120914	120033	2790752		4518891	190973	419470	98459	3621843	407948	41377	293692	57867	84670	425400		69366		4016217	46543		126831		272859	151474	183418	449490	101808	316460	45455	225187	123218	223345	59871	173848	41515	288618
1087	3-phosphoglycerate	Carbohydrate	Glycolysis, Gluconeogenesis, and Pyruvate Metabolism	1414	LC/MS Neg	132	583	184.986	724	80731-10-8	C00597	HMDB00807	27312812	5711180	6925723	2238183	14701086	11163793	17156332	10294757	12602606	2293857	24839340	8964896	4900359	3955301	2347127	2687342	2430585	2259923	4644690	3369667	4583370	2646549	12621926	2265646	3677569	12806141	6746712	7060007	13174455	20124694	35542076	9812111	29542516	17023970	6222325	5277759	10842272
1163	3'-sialyllactose	Carbohydrate	Disaccharides and Oligosaccharides	40424	LC/MS Polar	100003408	3720	632.204	123914	35890-38-1		HMDB00825	2589875		306630		2135344	4669290	4378529	4894430	2693836		1338129	1707027	633974		1008813			3502034	605579		100830	849781	1165718	4966838		3081499			1469013		48048	117582	667251		1164839		73671
412	3-sulfo-L-alanine	Amino Acid	Methionine, Cysteine, SAM and Taurine Metabolism	47089	LC/MS Polar	382	2890	167.997	72886	498-40-8	C00506	HMDB02757	1509871	693045	910379	191663	643572	1508476	1301349	716562	1159905	696188	799926	1204819	299302	533405	1.01478e+06	22531	149883	527512	1686394	449003	378268	426766	709297	413276	640261	418719	662638	877448	486823	799194	893349	1648004	1124999	1.0042e+06	1805948	450238	455258
3858	3-ureidopropionate	Nucleotide	Pyrimidine Metabolism, Uracil containing	3155	LC/MS Pos Early	1053	875	133.061	111	462-88-4	C02642	HMDB00026	10971235	8383585	5171509	5908020	4428002	9045686	9370519	5323917	8993498	5298461	5756088	5263009	18020484	9895282	21818082	6224397	11089801	9609885	18610516	7751896	14188145	10566351	8583623	9970369	6821028	10213448	15011618	19431132	20699024	8736494	23412700	22031436	17291512	4502184	29980996	7099555	8719286
484	4-acetamidobutanoate	Amino Acid	Polyamine Metabolism	1558	LC/MS Pos Early	1113	1350	146.081	18189	3025-96-5	C02946	HMDB03681	1097528	486768	1300061	315968	1056286	1085306	836269	855455	2157648	654920	1022053	737563	916978	653083	1.02169e+06	739699	606476	465335	1038680	313802	348374	821922	615862	357087	371995	1455841	785911	672470	19281184	341831	749980	911961	871853	345235	1057470	202121	400781
2904	4-cholesten-3-one	Lipid	Sterol	38125	LC/MS Pos Late	100002227	2520	385.346	91477	601-57-0	C00599	HMDB00921	2418852	3269164	5411972	2.03581e+06	2846718	1824469	5252056	1318621	2407901	3.58531e+06	1008001	1355862	2244185	1679606	669931	2875788	1476908	6006775	3.84137e+06	1772112	3419942	1294557	1324973	1421646	1707105	526588	567932	489035	669235	1408861	600918	1086274	944394	1667510	999941	2213888	3226126
4095	4-ethylcatechol sulfate	Xenobiotics	Benzoate Metabolism	63072	LC/MS Neg	100020536	3379	217.018					243064								15122						72364														2387335
4110	4-ethylphenyl sulfate	Xenobiotics	Benzoate Metabolism	36099	LC/MS Neg	100001756	3580	201.023	20822574	123-07-9	C13637	HMDB62551	1.49457e+06							15503							1156843							27282							11917558						42276
486	4-guanidinobutanoate	Amino Acid	Guanidino and Acetamido Metabolism	15681	LC/MS Pos Early	100000096	2320	146.092	500	463-003;463-00-3	C01035	HMDB03464	2272300	748818	1899921	336452		3344080	1993611	1067454	1542923	1472594	1626184	1061267	2.07683e+06	1156190	1942427	971703	2051244	1630936	1589825	861972	2709110	3173242	3280649	1651433	2790378	6319229	6050205	2676277	14189476	2996715	6311327	1920296	4829198	2084562	2171848	988067	1407172
1488	4-hydroxy-2-oxoglutaric acid	Lipid	Fatty Acid, Dicarboxylate	40062	LC/MS Polar	100002537	3073	161.009	599	1187-99-1	C01127	HMDB02070	8096527	3.10453e+06	2088483	893679	5137297	7.70469e+06	6962388	3.14949e+06	3965247	2448566	5348773	4714639	1931583	2940395	2551457	519151	1346366	1.60238e+06	2415933	2374779	2342496	2230655	4306634	1647684	2296475	5220078	3.97118e+06	3250186	4604307	6.15828e+06	10207804	4186401	9083497	7842264	2786404	2.01443e+06	3.65802e+06
4081	4-hydroxybenzoate	Xenobiotics	Benzoate Metabolism	21133	LC/MS Neg	100000862	820	137.024	135	99-96-7	C00156	HMDB00500			367446		456336	169093	342458		232135	178429			161031				147488	163238		151989	508159	319342	241099	157156		220826	203383	99776	256329		194600	67261	342112	82787	389500
1728	4-hydroxybutyrate (GHB)	Lipid	Fatty Acid, Monohydroxy	34585	LC/MS Pos Early	100001507	1148	87.0441	10413	502-85-2	C00989	HMDB00710						3.0063e+06	2793163				2132307	1251784			2549769					1048155				1253787					735094	3838606	3831128		4589521	3025451	1747394
48	4-hydroxyglutamate	Amino Acid	Glutamate Metabolism	40499	LC/MS Pos Early	100002544	1141	164.055	439902	2485-33-8	C03079	HMDB01344	351398				68040	282845	178111	78553	143241	98162	113361	157400		145900	71009					93401	166446		201058		55266	161094		286835	188148	367711	52645	67461	167080		195104	129151	124165
4065	4-hydroxyhippurate	Xenobiotics	Benzoate Metabolism	35527	LC/MS Neg	100001423	1475	194.046	151012	2482-25-9		HMDB13678						148357							55958			111723	18327		43595					84426		53019	49293	76176	4344052		76215			115431		76282
163	4-hydroxyphenylpyruvate	Amino Acid	Tyrosine Metabolism	1669	LC/MS Neg	1141	1690	179.035	979	156-39-8	C01179	HMDB00707	308592	247959	241165	53751	144439	258914	300485	343855	285960	246772	347609	227784	161027	153911	304788		73133	144135	242545	208584	149574	213193	428426	130423	180746	265425	267519	202372	188727	333333	198709	239971	473445	112406	163232	158928	58278
90	4-imidazoleacetate	Amino Acid	Histidine Metabolism	32349	LC/MS Pos Early	100001207	2055	127.05	96215	645-65-8	C02835	HMDB02024	12144464	12555011	7.16207e+06	12550306	7810714	7667676	10348191	16069402	17996940	10764339	5844660	11296332	2009003	31132510	35442344	14721682	3555926	16552980	13238192	13720959	25256694	9728041	23076152	51379204	8834933	6.97114e+06	30923872	21231288	5778158	21078332	14572046	19985796	21070708	15088723	22513092	13559502	22017130
296	4-methyl-2-oxopentanoate	Amino Acid	Leucine, Isoleucine and Valine Metabolism	22116	LC/MS Neg	100000551	2170	129.056	70	816-66-0	C00233	HMDB00695	6543106	3353481	3.49699e+06	875830	2617467	3308759	3910403	3.12932e+06	4522071	3786310	4299853	2470687	2118900	2617231	3.78044e+06	1021077	2072516	2225788	2731730	2709459	2680736	2203496	5154247	2240849	3.9075e+06	3697283	3510127	2123782	2513974	4302294	2516382	5221747	8771089	1177696	5541950	2219616	1796347
4096	4-methylcatechol sulfate	Xenobiotics	Benzoate Metabolism	46146	LC/MS Neg	100004111	2665	203.002					1563932	351108	798615	184251	1062540	933321	4287697	221191	1634649	1636787	3371365	655056	200063	100385	870269	90609	200453	126371	416513	173286	46553	197929	151403	132789	64581	119303	124151	194767	21650456	763414	438040	806760	330124	170964	2766159	191553	511896
112	5-(galactosylhydroxy)-L-lysine	Amino Acid	Lysine Metabolism	43582	LC/MS Pos Early	100002462	2755	325.161	123986	32448-36-5			4300863	3583275	3909829	2573026	4007931	3769428	4910438	4859542	5811580	2974477	3435159	4113927	4.11274e+06	4.01844e+06	3022620	837939	2785328	2650258	3241977	3910189	3507113	4139555	3229240	2925633	2849521	2634062	3.99757e+06	5307998	4519605	5248080	3186929	5107722	3.9252e+06	2985857	6786762	3167700	2668462
3895	5,6-dihydrothymine	Nucleotide	Pyrimidine Metabolism, Thymine containing	1418	LC/MS Pos Early	158	1280	129.066	93556	696-04-8	C00906	HMDB00079	529203	141676	477049		404336	534351	612759	63113	377197	343540	175225	184541	526384	376374	306959				387648	199264	242761	187490	190285	245961	216325	102538	340033	159284	484200	260453	534173		135823	292474	441324	135880	227557
3851	5,6-dihydrouracil	Nucleotide	Pyrimidine Metabolism, Uracil containing	1559	LC/MS Neg	1125	1120	113.036	649	504-07-4	C00429	HMDB00076	85267	121215	95614		123929	251983	369301			137768	120779	73640	135053	234969	170679		139467		134424	89622	151588	82400	116875	107759	105260	130346	197975	101472		131911	241950	126548	209486		294316	111046	83815
3842	5,6-dihydrouridine	Nucleotide	Pyrimidine Metabolism, Uracil containing	61833	LC/MS Neg	100001425	1119	245.078	94312	5627-05-04			772800	394597	555200	139580	504406	854427	981743	330816	847726	430598	460210	727067	641909	571848	742445	236650	329845	362284	1000625	665842	410387	346986	660997	403043	367194	494684	496807	929317	5659331	547528	747720	562075	743814	595556	707119	362953	481867
3054	5alpha-androstan-3beta,17beta-diol disulfate	Lipid	Androgenic Steroids	37190	LC/MS Neg	100001987	3880	225.07	242332	571-20-0	C12525	HMDB00493	88441	111334	26869		99105	32861	25834		89697	49510	36615		48695					69338	23259	260749			32816					54114		22935		38046	25503				66705
127	5-aminovalerate	Amino Acid	Lysine Metabolism	18319	LC/MS Pos Early	100000454	2220	118.086	138	660-88-8	C00431	HMDB03355	22948360	19391376	96643424	5769025	187048240	72294624	33888076	27372276	114727344	44515256	22016472	26927544	9224092	19911922	25407724	3.52519e+06	17651408	29652512	43145096	8709255	19693046	21394474	20067016	15876177	12046333	33187228	38565076	23121060	25809812	31558476	30527432	33699012	27909596	31071860	27538692	17144300	13573225
1338	5-dodecenoate (12:1n7)	Lipid	Medium Chain Fatty Acid	33968	LC/MS Neg	100001232	5224	197.155	5312378	2430-94-6		HMDB00529	1173038	1405827	2194797	766741	856802	1317637	1145712	668873	1032364	712702	1510789	1069850	1320821	1310505	1173103	282316	1121451	1137875	1128732	1171839	784759	712084	729206	370962	421436	936508	826842	544893	442632	700453	505368	452062	2059447	456141	1349936	481592	624116
1663	5-dodecenoylcarnitine (C12:1)	Lipid	Fatty Acid Metabolism (Acyl Carnitine, Monounsaturated)	61769	LC/MS Pos Late	100016069	1135	342.264				HMDB13326	1339452	1035276	1086797	607282	828446	1935381	1744747	1222451	621204	954500	1060923	792990	730779	3754255	603105	145656	1136759	333677	966593	1607070	734516	779197	1126950	276810	958501	876844	988212	1253474	1106514	617374	1627034	699266	2015701	1351689	2140649	393652	1691049
1758	5-hydroxyhexanoate	Lipid	Fatty Acid, Monohydroxy	31938	LC/MS Neg	100001148	1267	131.071	170748	44843-89-2		HMDB00525	216253	305225	120107	94250		273263	164162		92173		205106	108436			74358		52309		233338	137682			193787						488710	91125	156778	93057	294168				112431
262	5-hydroxyindoleacetate	Amino Acid	Tryptophan Metabolism	437	LC/MS Pos Early	71	1893	192.065	1826	54-16-0	C05635	HMDB00763	116909	147395		74899	148931	59506	75782	91231	203680		40672	111421		158920	108187	185127	42699	60653	295343	75598		49227	127694	186285	59001	72963	63335		1359762	97900		87579	143013	120719	176981	90218	94791
111	5-hydroxylysine	Amino Acid	Lysine Metabolism	15685	LC/MS Pos Early	100000054	2790	163.108	1029	13204-98-3	C16741	HMDB00450	2046800	1223086	1285618	700150	2009191	2726529	3387676	1796613	2873446	1406986	1713537	4268081	1597704	1.81429e+06	1882905	441101	1.00132e+06	2439751	2392644	1649781	1304339	2360952	3329193	1575757	2520075	1747039	2108173	2839704	2294430	1703093	1980007	1.82809e+06	1756393	1278557	2623835	2200247	1041780
480	5-methylthioadenosine (MTA)	Amino Acid	Polyamine Metabolism	1419	LC/MS Pos Early	212	2752	298.097	439176	2457-80-9	C00170	HMDB01173	1339125	710452	7252494	203411	1268214	1902507	3164661	959021	2285959	979390	1959699	2018060	2389515	1112474	910016	122157	612631	538909	1890549	942700	1037205	440320	1214100	576940	923240	1333956	1002360	1276855	2191228	645745	3593611	1792701	2216951	761411	2371918	967038	674472
383	5-methylthioribose	Amino Acid	Methionine, Cysteine, SAM and Taurine Metabolism	62100	LC/MS Pos Early	100002103	790	181.053	494	23656-67-9		HMDB01087	694163	957219	652650	307174	741553	869567	1110712	617408	1059741	719276	552180	948719	1275540	997614	1185338	629504	724240	663470	1273296	948014	732222	650727	803639	562770	623422	879838	852742	1100509	6036714	601914	928745	1206550	979996	673526	956258	509687	727523
3844	5-methyluridine (ribothymidine)	Nucleotide	Pyrimidine Metabolism, Uracil containing	35136	LC/MS Neg	100001446	1778.1	257.078	445408	1463-10-1		HMDB00884	266244	105840	231544	38064	256865	243371	243989	125439	379471	160344	218563	205285	272002	254561	311692	54174	145720	175293	324004	117447	156041	132831	245087	78005	152478	237566	235370	297781	914764	268752	467324	331701	304024	301673	433172	152512	110462
499	5-oxoproline	Amino Acid	Glutathione Metabolism	1494	LC/MS Neg	1021	738.5	128.035	7405	98-79-3	C01879	HMDB00267	273143040	143943152	138368224	110788448	152448240	337612704	258679632	152964592	180462352	260980736	330449760	158734096	166150928	158426224	235515120	101477128	206308112	167427904	154290496	162078192	166600656	117340584	336449664	130247712	154853360	237083920	260505040	210536512	180484496	191240608	273784544	216473264	317369824	167691072	246803152	124333968	118775960
5367	6-hydroxyindole sulfate	Xenobiotics	Chemical	48698	LC/MS Neg	100006260	2498	212.002	122198196				102700	41539	138784		65832	84257	41969	27816	77579	52098		57043	56780	59335	77434	81415	30097	76813	92189	45130		77423	177442	81448	39495	48403	77571	86647	2001074	37019	70567	76029	65579	35943	157933	64183	67462
1851	6-keto prostaglandin F1alpha	Lipid	Eicosanoid	20476	LC/MS Pos Late	100000571	926	353.232	5280888	58961-34-8;58962-34-8	C05961	HMDB02886	2533611	275407	256678	245647	224389	839123	524251	544646	850305	118826	592513	426059	1775234	415715	138693	60397	532616	91523	362265	931102	645042	1818008	459560	757962	50766	1118607	854706	651100	459767	863599	373373	1108253	775072	600014	503481	343311	669468
124	6-oxopiperidine-2-carboxylate	Amino Acid	Lysine Metabolism	43231	LC/MS Neg	100004499	965	142.051	3014237	34622-39-4		HMDB61705	931788	235934	403322	122588	710389	374376	446443	242077	921268	579633	535078	557027	701853	582203	707963	313433	467295	523812	553282	564729	292806	261455	896394	463695	262205	782567	778014	460955	998404	186920	404736	502408	956208	347238	997419	380620	252426
2891	7-HOCA	Lipid	Sterol	36776	LC/MS Neg	100001609	5288.1	429.301	3081085	115538-85-7	C17337	HMDB12458	2967746	2.7898e+06	3786795	642235	1648757	1380009	2283829	1554083	1144045	994428	1601887	1452013	3123355	2561898	2133907	320410	1184459	3.24383e+06	3358276	1957079	964488	2452723	2145081	1314359	2835379	870983	1518236	1390169	1114859	1010635	1202292	2423802	1198881	468520	2135728	1172915	589859
2925	7-hydroxycholesterol (alpha or beta)	Lipid	Sterol	47890	LC/MS Pos Late	100005999	1930	367.336	107722			HMDB06119	209661	207420	96752	64185	93971	104001	143320	73544	310490	61819	131546	246652	99955	143834	71706	66633	90606	78815	81172	223300			48409	141833	200267	55028		57065	74769			108102	90230		168877	80445	132918
3807	7-methylguanine	Nucleotide	Purine Metabolism, Guanine containing	35114	LC/MS Pos Early	100001456	2175	166.072	11361	578-76-7	C02242	HMDB00897	1282760	1063511	1254001	457623	1464368	2366210	1816419	788789	2287389	1.25619e+06	1704472	1199735	1.45083e+06	1165456	1270854	781184	1024201	667991	1.42333e+06	802438	783271	682897	1277548	879821	779792	1.69157e+06	1503344	1288914	18089924	1000889	1744308	1339000	1756789	1164436	1718017	604913	722412
1763	8-hydroxyoctanoate	Lipid	Fatty Acid, Monohydroxy	21239	LC/MS Neg	100000956	2300	159.103	69820	764-89-6		HMDB61914	149950	91774	139717	130071	144895	292411	212261	95064	158987	85391	170998	99054	341268	300684	243281	112361	896350	162710	137451	100161	197432	301270	277013	222160	143097	296294	351743	293444	698139	127345	227332	219420	725054	62000	252901	101298	150356
1795	9,10-DiHOME	Lipid	Fatty Acid, Dihydroxy	38399	LC/MS Neg	179	5180	313.238	9966640	263399-34-4	C14828	HMDB04704	154691	179823	275781	123492	495116	306412	133397	78898	294847	155113	293335	74528	211035	171537	149168	122912	294233	191092	193902		125611	110226	50801	182450	233244	298261	194484	178231	142456	133467	204073	170896	267068	142623	199015	152300
1634	acetylcarnitine (C2)	Lipid	Fatty Acid Metabolism (Acyl Carnitine, Short Chain)	32198	LC/MS Pos Early	100000802	2282	204.123	1	5080-50-2	C02571	HMDB00201	1128620800	914105408	1129660800	551750784	1291259264	1390082944	1153228160	904642176	988190784	1015026432	1197408256	1272927616	1043107072	998287552	750767232	205506000	505186688	633318144	788043712	1072983232	643799808	727037568	1221786752	525642304	640799872	1037094912	735731648	753757312	867743424	704956608	705365760	874505856	868587904	707042048	1300359936	693148096	919290880
1308	acetylphosphate	Energy	Oxidative Phosphorylation	15488	LC/MS Polar	1211	4013.9	138.98	186	94249-01-1	C00227	HMDB01494	5371966	3115737	1667251	2187403	3311278	3580053	4049357	5111806	3.09943e+06	1213980	3170254	4039054	1877600	2233642	730449	846592	908693	1034756	1426027	3006713	2716079	2496303	1674214	1553402	1.01384e+06	4713254	1.828e+06	3624609	1902685	5156230	3.6315e+06	4431054	5300929	4520253	1249014	2675865	2443184
476	acisoga	Amino Acid	Polyamine Metabolism	43258	LC/MS Pos Early	100004541	1813	185.129	129397	106692-36-8			142941	84931		239686	166063	117877	183134		199928	610471	261931	164272	433823	1061594	804698	104757	318232	130133	496469	406616	221800	144063	231091		190451	397993	135909	473251	1650595	181680	267061	228032	244685	453017	220494	205657	230049
1285	aconitate [cis or trans]	Energy	TCA Cycle	46173	LC/MS Neg	100001359	580	173.009					9899517	3280244	8628221	1.81771e+06	6.41536e+06	10096605	7500303	7049379	10480151	3493917	6456413	7008647	7974736	6769170	4397489	2521305	4631084	5547817	9610879	4400404	5451542	4971200	4069342	4421206	3381029	12097144	6843442	3417045	7591012	5090755	5060488	6348599	7.89792e+06	2396535	8412440	2855698	4237090
3770	adenine	Nucleotide	Purine Metabolism, Adenine containing	554	LC/MS Pos Early	880	2221	136.062	190	73-24-5	C00147	HMDB00034	7543883	8606126	17909684	3696022	5526079	10940660	10167841	4925851	5241829	5219610	8367836	13510174	4414814	3409890	4595932	991594	2412728	2901427	5382530	4838614	3035967	4343255	3931001	2829666	3.55331e+06	5554248	4.06768e+06	5.6625e+06	1593322	8.07348e+06	9274869	6192493	8415465	8700724	5155420	3.07544e+06	4189555
3769	adenosine	Nucleotide	Purine Metabolism, Adenine containing	555	LC/MS Pos Early	798	2169	268.104	60961	58-61-7	C00212	HMDB00050	60070192	55916544	230749584	28573044	64912160	122192080	128053016	62910744	67561320	51621188	91425808	107578464	88312752	62521444	102473160	12807067	47490072	40919432	90109088	82278984	64616976	71535352	84285344	51438728	47844068	75607408	53912740	89159816	96876216	80512296	114538888	83660888	88393200	66121172	73262632	48652972	43504808
3764	2'-AMP	Nucleotide	Purine Metabolism, Adenine containing	36815	LC/MS Neg	100001694	1497.7	346.056	94136	130-49-4	C00946	HMDB11617	154213	102432	50637			271958	126845	87769	33303		260147	54581	166564						47961		61397	51089	58882			299238	95053	46187	84325	424774	812625		423780	481685			27149
3939	adenosine 5'-diphosphoribose (ADP-ribose)	Cofactors and Vitamins	Nicotinate and Nicotinamide Metabolism	558	LC/MS Neg	215	920	558.064	192	68414-18-6	C00301	HMDB01178			190370	90057	25322	48829	44560			45222	362336	154798	28262		71434	108026	129376	38086	206562	45248	190886			204490	79064	54177		111025	267793	66969	113447			54631	123376	270665	122907
3762	AMP	Nucleotide	Purine Metabolism, Adenine containing	32342	LC/MS Pos Early	209	1013	348.07	6083	149022-20-8	C00020	HMDB00045	2343146	1021014	78242744	3.20821e+06	1807472	8512791	4323654	899565	3.65391e+06	1679233	7.16796e+06	4914590	2213008	870672	17193034	1592673	533269	1003091	27340202	2875877	2729518	681856	1054272	1656929	1091893	1468837	899888	1650907	12777497	4096584	18081982	1876461	16732086	5168586	2842778	1927251	2555853
1402	adrenate (22:4n6)	Lipid	Long Chain Polyunsaturated Fatty Acid (n3 and n6)	32980	LC/MS Neg	100001193	5678	331.264	5497181	2091-25-0	C16527	HMDB02226	58809840	13693864	101509248	5725254	18667532	16767934	46095908	15728813	19183268	13724822	45007136	31517104	25092270	12803847	20277056	7029694	23403860	37145620	34562644	14749793	17665348	11382283	17467432	5508407	7105465	17476652	21371916	14363639	9671222	13011060	59438752	54061056	35164328	5365269	27670124	7983549	15219364
1680	adrenoylcarnitine (C22:4)*	Lipid	Fatty Acid Metabolism (Acyl Carnitine, Polyunsaturated)	57528	LC/MS Pos Late	100015850	1415	476.373					101124	69368	281984		105382	221712	157825	61198	78843	76231	124334	169550	95230	165248	100891		43833		112122	62069	124712	45379	167518		62095	161981	81682	57381	149286	155145	361640	98251	401757	351782	97307	101697	125246
28	alanine	Amino Acid	Alanine and Aspartate Metabolism	1126	LC/MS Pos Early	811	1700	90.055	5950	56-41-7	C00041	HMDB00161	1012251520	665552128	830817152	456325376	915095104	1181147904	1174843648	697860416	1193141760	693174144	1091091456	991105664	830341824	774762560	781455168	272733952	397850720	580058816	827746944	564579904	589671296	647662272	808256000	457714048	598595328	817498496	1110356992	865740224	1060306112	1026763264	1995773312	808800640	1688189952	1432734464	938582848	677593216	524356576
3756	allantoin	Nucleotide	Purine Metabolism, (Hypo)Xanthine/Inosine containing	1107	LC/MS Polar	1002	1672	157.037	204	97-59-6	C02350	HMDB00462	18344504	12107434	12156357	4767117	13075236	17283912	15464865	10350242	14863851	11440830	17891190	9873675	18059636	19029658	13872326	4735374	8075470	11715534	21716840	10678062	9632119	8748945	16459420	6111210	9314980	11180332	12247965	19306728	110377064	9283987	12606135	18559104	17099388	9302200	20187888	7622123	12130178
18	allo-threonine	Amino Acid	Glycine, Serine and Threonine Metabolism	15142	LC/MS Polar	100000272	2511.1	118.051	99289	28954-12-3	C05519	HMDB04041	619573	207131	186447							139613			344217						209303	238188	428644		148499	74282	102184	221938								169418	303763		169649
300	alpha-hydroxyisocaproate	Amino Acid	Leucine, Isoleucine and Valine Metabolism	22132	LC/MS Neg	100000706	1840	131.071	83697	10303-64-7	C03264	HMDB00746	198356	145508	560578	74898	339181	217142	235358	133193	909212	195096	148418	151780	158427	132278	137879	55245	189649	147448	321495	124688	176394	187000	167578		153165	89694	232685	92192	293623	143934	225157	191269	203238	116395	259932	119718
361	alpha-hydroxyisovalerate	Amino Acid	Leucine, Isoleucine and Valine Metabolism	46537	LC/MS Polar	100001300	1052	117.056	99823	600-37-3		HMDB00407	18814480	24751868	44755140	10305388	27810358	37940516	28854958	23993612	24232964	21093264	18194886	22716988	34499976	28120764	36860176	9612625	33081164	34203116	28436560	45272272	30707914	49448336	47320588	14767292	20286034	14834034	29225790	15590338	45660860	27184920	23380612	33632488	36896600	18207016	41363016	40122232	12269241
44	alpha-ketoglutaramate*	Amino Acid	Glutamate Metabolism	62101	LC/MS Polar	100002397	1916	144.03	48	18465-19-5			15481842	2934786	660579	1753656	7762048	7216281	12914123	6085299	13382746	6573413	5372269	5377147	8279547	6856280	6333061	2506873	4202527	5828064	7555997	2693371	5559995	7720516	9187516	3319060	3334637	9885007	7362119	6496799	46520692	7.5124e+06	14186769	13385305	13715777	5210864	15049332	2689514	4228434
1289	alpha-ketoglutarate	Energy	TCA Cycle	528	LC/MS Polar	93	2700	145.014	51	305-72-6;328-50-7;22202-68-2	C00026	HMDB00208	110439920	24330830	62558028	7201940	54253680	69638664	98523152	80272032	79481160	69837800	75552248	54345480	28365152	47332304	32887856	9200874	16864720	34610164	42142352	27775712	39581188	24568602	76504776	33121588	60161300	46369972	43629016	35909136	60832264	48204592	73705912	92116032	112525912	28230134	112848024	23622170	44233264
3970	alpha-tocopherol	Cofactors and Vitamins	Tocopherol Metabolism	1561	LC/MS Pos Late	1105	2522	430.378	14985	59-02-9;10191-41-0	C02477	HMDB01893	5521261	2560198	11163503	6403178	6494136	3062765	7778365	4226601	2397732	22809288	1564809	1.85801e+06	2055492	3710742	996708	3.80661e+06	887099	8820590	8743486	3044084	9926790	3017682	3082610	331087	1114213	3229977	3244207	3.76813e+06	1224642	1351897	7063694	5012926	11269893	3.62086e+06	2147576	1603774	3025672
3032	androstenediol (3beta,17beta) disulfate (1)	Lipid	Androgenic Steroids	37202	LC/MS Neg	100001992	3740	224.062	87120982		C04295	HMDB03818	382943	153801	276720	113956	188620	120178	401732	57319	300065	176099	147993	20898	105291	85037	99464		107900	196370	231361	443853	52729	78510	185796	41162	96166		16243	187700	211879	183455	51250	196922	81262	89624	80225	30094	249130
3013	androsterone glucuronide	Lipid	Androgenic Steroids	61846	LC/MS Neg	100002761	4953	465.249	114833	1852-43-3	C11135	HMDB02829	3430220	5055982	3313713	860446	4456283	7613927	5781153	5779976	5105673	2144369	4591484	5219289	5419925	1822441	1869744	149699	870017	2706130	3618938	7838243	3943135	984900	6497016	1663331	2589348	974197	533984	3.21809e+06	792094	606009	968387	660168	2295180	1375648	706125	2038543	4948542
82	anserine	Amino Acid	Histidine Metabolism	15747	LC/MS Pos Early	100000044	2924	241.13	112072	10030-52-1	C01262	HMDB00194	38902568	4477286	15016629	15926462	53211660	17414396	13375292	8773057	26774912	6773338	91235152	15738859	14331638	5897516	3432656	9326326	15838048	26964274	15719588	22764252	33153168	7001943	15140553	3031508	6243523	11270016	12397097	8.33453e+06	12873602	16667821	18567124	26997968	22592390	22598346	18687840	86732832	67054012
1127	arabitol/xylitol	Carbohydrate	Pentose Metabolism	48885	LC/MS Polar	100006430	1932.4	151.061	6912;94154				1591014	707440	1782801	300485	1.52865e+06	1410585	2050743	962923	2423700	955389	1477676	1248075	1304708	1102518	1455964	180271	524168	1852584	1228931	1172156	749815	486379	1464921	599201	897202	997002	1053785	1028401	6702585	1174158	1773935	1295188	1383963	735567	2.42484e+06	741617	1.46406e+06
1133	arabonate/xylonate	Carbohydrate	Pentose Metabolism	48255	LC/MS Polar	100006115	2700	165.041	122045;6602431				22815360	2777850	4435937	2535229	11897082	14013179	10523860	20270692	29069052	13778518	10186933	18083950	5155989	5522012	2558800	1033117	1643185	8894487	8432865	14801480	2552058	5838187	5494930	3337238	4643718	7367826	7354713	10750672	24089088	8778796	11982826	6011504	7608612	8940544	10171763	13438220	2710649
1347	arachidate (20:0)	Lipid	Long Chain Saturated Fatty Acid	1118	LC/MS Neg	893	6240	311.296	10467	506-30-9	C06425	HMDB02212	18609758	21370592	31616540	15738437	19300964	10962403	24408970	14219523	19950220	25979662	27305760	14008949	14663002	14159688	14179418	18111372	22339064	32841304	26128976	15233763	21322960	16645469	16669403	10869346	12818601	16280204	15813467	19263750	18360756	18983754	24118032	22070516	17058972	11291737	20008660	16841560	26282504
1400	arachidonate (20:4n6)	Lipid	Long Chain Polyunsaturated Fatty Acid (n3 and n6)	1110	LC/MS Neg	229	5535	303.233	444899	506-32-1	C00219	HMDB01043	309447808	152790096	659087552	64846680	207788592	157654960	203905984	134764832	186316304	116725544	238202480	166705024	159920544	126856824	120524256	36560976	129070128	154308128	156803040	130292616	126996632	113805296	125906160	62712596	84745184	138122384	148932864	135329760	100955520	136063728	209676352	250451360	271052864	64598056	168739728	87260120	124878808
1675	arachidonoylcarnitine (C20:4)	Lipid	Fatty Acid Metabolism (Acyl Carnitine, Polyunsaturated)	57518	LC/MS Pos Late	100015837	1353	448.342					4814260	1673734	6431320	561877	2228502	5903695	3671028	1395438	2489873	1176265	4259834	2214543	1056395	1917871	1631308	136839	577972	595204	1.93383e+06	868097	806742	734423	2422033	206672	1027019	2013059	1341271	1451840	2264786	3.57183e+06	14236557	3193073	10385592	12398466	2532832	1341205	2282192
1651	arachidoylcarnitine (C20)*	Lipid	Fatty Acid Metabolism (Acyl Carnitine, Long Chain Saturated)	57513	LC/MS Pos Late	100015833	1512	456.405				HMDB06460	243985	492932	912315	214077	1428227	677332	748333	345203	649841	932157	1435381	1771010	1232700	984013	924748		285086	434307	508537	265066	568579	167263	929659	502511	255800	654530	619206	538890	332035	1044851	1299896	278540	503972	974871	996712	495657	589826
450	argininate*	Amino Acid	Urea cycle; Arginine and Proline Metabolism	57461	LC/MS Pos Early	100002769	2150	176.103	160437	157-07-3		HMDB03148	3994781	3289298	6542185	956710	510077	2836349	3464765	3002658	2336923	6924548	4123635	4655759	3247667	1490375	3672064	342705	1362215	1964861	1118815	3265616	852908	2789255	8539215	2956456	1199616	1128824	2037815	1007819	4902136	1920061	1828809	1720681	1910001	654584	3319399	568762	988932
414	arginine	Amino Acid	Urea cycle; Arginine and Proline Metabolism	1638	LC/MS Pos Early	231	2825	175.119	232	1119-34-2	C00062	HMDB00517	465618272	419155872	397695424	327101792	554563584	480671072	587324480	516707840	569987520	371284800	403651776	522964608	366714976	420637280	364879712	139298784	320843136	358002880	361377024	381468960	441950240	430761856	377266496	296864800	268878976	470949376	553745664	495074624	372709824	523828160	561037504	352853120	591767808	384236384	536712992	417114336	243964448
415	argininosuccinate	Amino Acid	Urea cycle; Arginine and Proline Metabolism	15497	LC/MS Neg	232	638.1	289.115	16950	156637-58-0	C03406	HMDB00052	806635	452911		187438	492493	727084	667261	222953	270092	352982	637364	318619	148659	324270	408474	55713	144723	146565	105854	351095	243873	144836	457006	140370	201779	624900	545816	196838	239156	1094035	1152806	199362	998343	1160914	237411	181648	386455
3958	ascorbate (Vitamin C)	Cofactors and Vitamins	Ascorbate and Aldarate Metabolism	32354	LC/MS Pos Early	233	770	177.039	54670067	134-03-2	C00072	HMDB00044	9927241	8309694	31005864	19290146	22153416	29816348	16711865	3044788	246918	1435559	3400319	17165332	7779235	1748275	5084706		1844522	228450	1844567	770275	637624	26997744	8119736	1295892	1764673	5546230	5676324	28923068	62849884	53093360	63862040	9179778	29823520	69550352	7964328	16013497	37071208
3959	ascorbic acid 2-sulfate	Cofactors and Vitamins	Ascorbate and Aldarate Metabolism	63590	LC/MS Polar	100009329	3042	254.982	86484				5423719	469799	533405	178338	2069978	2747007	3055551	2789766	4440301	518243	2880111	2167358	1127773	459762	657313	117274	218140	211071	640033	1453497	411044	410157	2452843	741677	301836	683483	1116750	1169999	9404635	1582540	2270166	1733173	2420574	852013	1951867	752855	695129
3960	ascorbic acid 3-sulfate*	Cofactors and Vitamins	Ascorbate and Aldarate Metabolism	63687	LC/MS Polar	100020409	2025	254.982	11425365				755049	294933	248672	51185	486758	121135	928363	228166	932516		199480	60968	884058	531644	447928	338588	258446	64894	882963	223151	419238	447934	317877	467016	203190	433573	341706	1155791	10541218	266224	1489962	981295	809319	154042	1730393	84057	1.03319e+06
39	asparagine	Amino Acid	Alanine and Aspartate Metabolism	512	LC/MS Pos Early	917	1225	133.061	6267	70-47-3	C00152	HMDB00168	211908464	177794944	186945152	103434456	116500840	227071264	200301344	129815480	174372960	98874560	233670096	122720632	161262976	117892768	191111360	66842100	112706032	102323056	142651904	144889888	116174336	111569304	177007392	72861656	99974744	199218320	197476704	174079360	142956416	196687792	209213696	173060960	289359328	188464960	207339936	84637928	127085568
35	aspartate	Amino Acid	Alanine and Aspartate Metabolism	443	LC/MS Pos Early	234	1165	134.045	5960	56-84-8	C00049	HMDB00191	525162496	301980160	281844896	143914624	323994624	507460096	557744512	204528064	362881952	155010960	361335456	271130496	292885376	233279680	234814384	66876876	172545248	195034816	439801792	250369872	164547472	241543792	332237760	189043232	148481632	468600160	352681056	402848032	390515296	406829792	903506496	290724256	785489856	760246208	268858752	225219952	240122784
1503	azelate (nonanedioate; C9)	Lipid	Fatty Acid, Dicarboxylate	18362	LC/MS Neg	2029	1276	187.098	2266	123-99-9	C08261	HMDB00784	1987083	907299	2.81003e+06	593120	1405928	6414306	1630303	1004619	1.66393e+06	1962750	896723	1186110	3893629	6224869	2229268	1878253	14087913	2607736	2265761	720405	3.46382e+06	5495042	3.46883e+06	2861327	2004799	8997823	6896545	4434469	8778444	962416	4200985	2469148	3265656	2199466	5282530	1317381	1118991
2794	behenoyl sphingomyelin (d18:1/22:0)*	Lipid	Sphingomyelins	48492	LC/MS Pos Late	100006294	3083	787.669				HMDB12103	4701975	3861978	11821840	5087063	3462292	4322527	6952322	3212323	6511902	7592980	3185439	3985356	4798939	8309050	4182516	7.50945e+06	3637412	5854259	9722960	4637572	9964833	2623252	2142545	3097196	5.09734e+06	2547492	2295525	4622777	3319817	3736075	2623927	4545473	3761875	4006104	9286991	4280787	7864722
1652	behenoylcarnitine (C22)*	Lipid	Fatty Acid Metabolism (Acyl Carnitine, Long Chain Saturated)	57514	LC/MS Pos Late	100015832	1561	484.436					68345	78828	206163		180480	103407	211198	86085	172930	134563	204640	179087	157300	98282	103275		72987	93947	133654	117040	156628	83392	163136		73430	77519	72361	76052	67062	135635	91242	113615	85039	90352	195971	81678	94644
4071	benzoate	Xenobiotics	Benzoate Metabolism	15778	LC/MS Neg	100000008	1750	121.029	243	65-85-0	C00180	HMDB01870	768503	849207	2653121	1444891	1533027	2754218	2035265	801433	3106693	1183573	544794	1265614	1520501	10624546	18255980	2373941	5212691	5008333	18611780	12831062	11429800	4154885	12372932	10588301	12212984	635362	7345256	7710974	16970780	14664727	13756974	14745800	13407822	1335951	3.66489e+06	10341963	4590022
3859	beta-alanine	Nucleotide	Pyrimidine Metabolism, Uracil containing	55	LC/MS Pos Early	244	1905	90.055	239	56-41-7;107-95-9	C00099	HMDB00056	45844764	34116072	43693296	17553372	45213584	30959480	31424320	37424196	32281292	32563394	33455932	27601384	31919968	26164302	31918782	14965002	19040832	32555296	41121376	42496700	31286294	23099218	51506184	28497040	21827168	44549172	31021596	34385300	29068464	31451584	37025224	28699368	38690180	44960388	28196704	23113768	31826560
54	beta-citrylglutamate	Amino Acid	Glutamate Metabolism	54923	LC/MS Neg	100003271	530	320.062	72715786	73590-26-8	C20775		12045427	1818642	2982070	615737	13167766	15100482	18492548	6351210	19652908	1230681	19370938	11820732	5971348	1980492	1478656	411057	1304265	3503476	3019256	2496545	2424419	3875830	9608490	1682072	1.8269e+06	10930711	7.04359e+06	3947998	15301449	20507500	32057506	7308487	16765763	19690630	5389979	1378717	6.56802e+06
313	beta-hydroxyisovalerate	Amino Acid	Leucine, Isoleucine and Valine Metabolism	12129	LC/MS Polar	1442	1149.8	117.056	69362	625-08-1		HMDB00754	8581660	6878913	7347320	2213871	7377757	6.75262e+06	10304072	4381405	10827336	6324576	9595913	8002311	8762916	8024770	8966798	1844933	3787457	5111860	9513065	9079473	4026715		10484385	3609950	4594272	8141179	6656482	4429642	7481707	4443212	6075031	12147810	8201249	3.63313e+06	10762880	4.19392e+06	7532873
314	beta-hydroxyisovaleroylcarnitine	Amino Acid	Leucine, Isoleucine and Valine Metabolism	35433	LC/MS Pos Early	100001594	2584	262.165		99159-87-2			10717508	2381120	3951262	2047157	8661939	6699683	10620988	4269501	4125106	5277676	23608324	6440239	13925970	8914832	4.12598e+06	1606959	3.71458e+06	4565956	4596663	4248339	4.1565e+06	4201318	13795322	3375695	5505024	3609614	4270280	6342452	8005951	3.91774e+06	8234933	9103926	7930595	3.71977e+06	10040108	8951968	11096076
6	betaine	Amino Acid	Glycine, Serine and Threonine Metabolism	3141	LC/MS Pos Early	799	1064	118.086	247	107-43-7	C00719	HMDB00043	906564736	666038976	827693376	302956512	697951680	936879488	958032896	707206720	971795968	972247680	1025122432	715925312	509605280	1038147392	562692160	114091624	425571456	400271904	536261536	550792768	624295104	456260448	828949568	571628352	884709248	876255680	705846464	772123904	909969088	626026688	1427770752	677021696	1038139712	967453824	1209053056	560115776	494396608
7	betaine aldehyde	Amino Acid	Glycine, Serine and Threonine Metabolism	15499	LC/MS Pos Early	1219	1915	120.102	249	7758-31-8	C00576	HMDB01252	21957168	7439659	531221	2011587	8743237	15546086	9092330	6366675	8001816	2232720	10895770	6.01081e+06	4501558	7.48325e+06	2581829	54824	1613263	2405393	4475508	5330086	5566532	3481963	8066614	5177810	4.11886e+06	15642083	9242712	8173697	2482343	16269847	19122158	7147020	17164492	18868488	2172035	3848513	1941245
3098	beta-muricholate	Lipid	Primary Bile Acid Metabolism	31885	LC/MS Neg	100001066	4794	407.28	5283853	2393-59-1	C17726	HMDB00415	45516	64129	59664		50734	99225	41256		86486			29795		34291			27674	291107	54351	41254	18390		212833		54534	55553	39794		33987			24091	17773	16048			24166
4016	bilirubin (E,E)*	Cofactors and Vitamins	Hemoglobin and Porphyrin Metabolism	32586	LC/MS Pos Late	100001950	1045	585.271	5315454				337587	518542	834863	201843	963945	610091	333804	170383	227431	351347	337977	331573	8462792	437166	214240	24943	86704	370047	194187	216533	374004	173025	381178		183693	403181	207099	227002	109859	539129	154972	660540	1467464	519520	201968	175783	154036
4015	bilirubin	Cofactors and Vitamins	Hemoglobin and Porphyrin Metabolism	43807	LC/MS Pos Late	1090	1840	585.271	5280352	635-65-4	C00486	HMDB00054	1089027	1031493	1777833	245521	1652272	857456	670470	195758	135372	779124	554943	900871	12903351	742535	393800			303930	600488	615500	736881	230627	717993		271307	634940	389155	623881	629757	1.5256e+06	735519	1702268	2835429	1229897	543429	253227	618590
4018	biliverdin	Cofactors and Vitamins	Hemoglobin and Porphyrin Metabolism	2137	LC/MS Pos Late	250	1016	583.255	5353439	55482-27-4;55482-27-4	C00500	HMDB01008	462741	197286	99093	51623	379415	193270	265803	161499	274796	172093	340891	204681	3207029	347356	125135	44601		195251	278926	288668	293421		223844	93984	90974	231726	132899	167496	156515	305391	419205	584382	698780	191211	238601	68930	116740
3999	biopterin	Cofactors and Vitamins	Tetrahydrobiopterin Metabolism	12358	LC/MS Neg	1548	1398	236.079	445040	22150-76-1	C06313	HMDB00468	41855	55239	35074		35703	43023	60278	40540	105023	30020	24664	48916	23533	39671	38392		19605	19760	52942	27914	16061	16129	39524		17784	29706	27229	25512	277263	34407	29771	48328	52089	31038	36204	17348
5478	branched-chain, straight-chain, or cyclopropyl 10:1 fatty acid (1)*	Partially Characterized Molecules	Partially Characterized Molecules	63615	LC/MS Neg	100021666	4805	169.123						120051	170243		310646	65875			89548		189822		162285	285574	167675		228591	82689	340601	59876	141432	94488	107984	130201	163664	187018	118773	94746	113546			245044	355134		100384
1326	butyrate (4:0)	Lipid	Short Chain Fatty Acid	40605	LC/MS Neg	1143	1062	87.0452	264	109-92-6	C00246	HMDB00039	594201	1568095	3154763	162915	6005342	581293	1246732	376899	2870552	671845	1383944	706385	547029	554942	679055	355796	1072150	652718	7107540	402821	504496	273182	606071	642586	533659	671640	831890	1079697			169382	587862	794818		926322	438566	606995
1592	butyrylcarnitine (C4)	Lipid	Fatty Acid Metabolism (also BCAA Metabolism)	32412	LC/MS Pos Early	100001054	2860	232.154	439829	25576-40-3	C02862	HMDB02013	60305532	59611520	92388464	21270886	110062504	118508688	70742432	38032272	47519856	37363256	58810204	74939096	31809100	62384840	39294748	2550511	16061177	16547024	52212020	42302264	22705428	16251026	49684680	22577036	22870310	69890336	41612048	40309224	53947388	48502096	78592056	26428212	97485664	43951556	60380056	21882250	48483536
1593	butyrylglycine (C4)	Lipid	Fatty Acid Metabolism (also BCAA Metabolism)	31850	LC/MS Neg	100001151	1470	144.067	88412	20208-73-5		HMDB00808	144829	140357	263643	49172	180491	123720	375218		230690		14431		238768	377260			115022		191492	111645	140753	16922	98345			193349	120781	149019				330974	157710		348617		71203
1332	caprate (10:0)	Lipid	Medium Chain Fatty Acid	1642	LC/MS Neg	888	5090.7	171.139	2969	334-48-5	C01571	HMDB00511	6563406	16963968	22286694	1963576	13021483	9977675	14748561	6008211	5982005	2956142	16965096	7.1203e+06	10743901	3671525	19159580	2067136	2505909	8866715	7.04968e+06	2581060	6.49916e+06	7244183	4128170	10835982	6741914	43326620	9406197	3031413	4026546	6104397	3.32042e+06	3238376	78463952	2346732	8369472	5611494	3230977
1328	caproate (6:0)	Lipid	Medium Chain Fatty Acid	32489	LC/MS Neg	926	2713.7	115.076	8892	142-62-1	C01585	HMDB00535	1875248	1854706	1688128		1708968	986239	1778699	1079478	3194862	1059407	1121842	1782103	1643956	1489934	1672775	721843	1147403	1282389	3064480	1071188	869543	678394	1109848	1524682	1140215	1410213	1349834	1104727	240880	252590	343145	1665636	3164034		2444047	771506	1010730
1330	caprylate (8:0)	Lipid	Medium Chain Fatty Acid	32492	LC/MS Neg	932	4362	143.108	379	124-07-2	C06423	HMDB00482	3064240	7938237	9749446	370723	5898110	3213228	5535389	3034029	2479838	1.04082e+06	3029910	3016396	5355408	1165109	6791549	509640	746283	3752874	2741462	724917	2108037	2447605	1783332	5779600	2554383	15405346	2236611	1206922		1615949	831051	1291220	42526260	266258	3347326	1831259	851593
1704	carnitine	Lipid	Carnitine Metabolism	15500	LC/MS Pos Early	100000007	1978	162.113	10917	461-05-2	C00318	HMDB00062	363316032	275877280	312046144	186642336	284322816	321887712	356641088	307668736	313854240	312108000	247078176	304616000	291156096	335904000	264155024	208858944	243545104	274986048	253600512	339761376	368057728	266253232	524399200	204501152	272917632	426633952	355412992	428647008	261815616	327461984	406438144	347909664	424214848	405089792	376786688	336913696	348883616
79	carnosine	Amino Acid	Histidine Metabolism	1768	LC/MS Pos Early	249	2942	227.114	439224	305-84-0	C00386	HMDB00033	387262272	34481560	254810048	190415088	459738624	209832800	149136096	104240432	361810528	97827456	1172118016	160665520	184301712	98892936	39308648	208948464	273850400	315918144	199486144	234961392	459142144	130159976	234504512	26045264	106670320	84947680	202126384	93231536	177424096	197363456	193460816	285398048	398898368	182793104	310519840	754927872	559677824
4037	carotene diol (1)	Cofactors and Vitamins	Vitamin A Metabolism	57635	LC/MS Pos Late	100015966	1720	568.428					211111	289940	872418	718265	349964	197317	460844	87193	224615	825041	101704		232538	218896	302774	364985	52766	975236	1118232	215940	1550961	182970	149463	74366	169362		292518	168292		231395	117295	133611	66782	404779	151941	252963	475712
4089	catechol sulfate	Xenobiotics	Benzoate Metabolism	35320	LC/MS Neg	100001605	1906	188.986	3083879	4918-96-1		HMDB59724	2905546	337147	2672148	126798	170604	167593	383066	368012	508708	444645	189772	181895	530223		1202192			60714	29680	95460	312385		93224	37474	44024		141971	236686	39165200	70919	71617		56209		113094	81696	195944
2736	ceramide (d18:1/14:0, d16:1/16:0)*	Lipid	Ceramides	57432	LC/MS Pos Late	100015735	2477	510.488					590541	393203	895073	686272	672758	469437	1074711	629719	909171	636662	701282	545237	446993	872591	435423	756783	499034	397141	990334	461419	783030	241942	429949	460440	593011	458458	352206	1.01482e+06	932459	754344	717012	828232	903188	683110	1205211	781486	940847
2737	ceramide (d18:1/17:0, d17:1/18:0)*	Lipid	Ceramides	57434	LC/MS Pos Late	100015737	3055	552.535					131961		449028		71482	126056	223179	72636	161591	152174	116571	92925		197237					167740	108371	143180					87816		192160	116782	96091	66162	220724	142580		265990	116260	118171
2741	ceramide (d18:2/24:1, d18:1/24:2)*	Lipid	Ceramides	57443	LC/MS Pos Late	100015744	3858	646.613					284841	196631	642586	328485	257572	135725	687818	80341	569703	388421	431347	430796	296967	621506	194867	631485	336962	214301	523738	313529	486743	119219	306021	168253	228050	337663	136017	652271	382229	140694	360181	662017	760637	272607	949205	191634	544844
236	C-glycosyltryptophan	Amino Acid	Tryptophan Metabolism	48782	LC/MS Pos Early	100006379	2700	367.15	10981970	180509-18-6			4533993	2805726	5914297	2082337	5474795	4988982	4727475	4855067	5049624	3071596	4311001	4892834	5896337	5340923	4576535	1022260	2900025	4160321	3694451	3046622	3207597	5067977	4295065	4707476	3694070	3958023	4573895	3993731	5743648	4582484	4986993	4490644	5274619	4473524	6168248	3888764	3940169
3091	chenodeoxycholate	Lipid	Primary Bile Acid Metabolism	1563	LC/MS Neg	1123	5264	391.285	10133	474-24-9;474-25-9	C02528	HMDB00518	1213900	318040	573881	79578	249529	220087	312118		357522	134232	118726	599130	279122	617808	1.98008e+06	83033	219240	95660	297948	121189	19130	99641	527231	133598	963024	88811	256409	89474.4	84947	18406.3	2926686	128057		46345	55680	73329
3088	cholate	Lipid	Primary Bile Acid Metabolism	22842	LC/MS Neg	136	5165	407.28	221493	81-25-4	C00695	HMDB00619	122070		121202		119606	82105			59166	21981	44186	78964			426594		53195					56836	305177		87057	25367	61358	72195	474593	24083	1595327	102157
2880	cholesterol	Lipid	Sterol	63	LC/MS Pos Late	266	2707	369.352	11025495	57-88-5	C00187	HMDB00067	21829952	16144974	34021304	12476446	17819492	17179330	29260422	18812232	27336608	17537096	13531301	23130732	17301124	23716212	9901661	13147815	14319206	17764776	32343084	19247908	17225064	12492255	12301942	10524702	11405447	14897824	10806857	19966808	11857350	12907398	18022892	21951220	29609924	10511494	28804808	16023187	16974970
1974	choline	Lipid	Phospholipid Metabolism	15506	LC/MS Pos Early	1256	1961	104.107	305	67-48-1	C00114	HMDB00097	4519846912	2879075328	4195848704	1748660992	4279127808	4822730240	4006888448	3397683968	4003715584	2818743808	3752265984	3750570240	2399896320	2981099264	2855664896	681036288	1471074048	2175085056	3076968960	2457159168	2076080128	2439538176	3185321984	2020015104	3155752448	2841584384	3276738048	3084970240	3448194304	3061185536	4009044480	3920566784	3606696704	3003083520	3741214464	2431667456	2785926144
1975	phosphocholine	Lipid	Phospholipid Metabolism	34396	LC/MS Pos Early	267	700	184.073	1014	72556-74-2	C00588	HMDB01565	602988800	358554912	450789440	207787648	515608640	650832640	311451264	407738784	214145296	63014796	543197632	331692608	151146336	217740560	80363360	31175416	119609400	59103164	209581456	181489232	188946128	174037040	215831008	60467756	125395736	329750816	258939888	341693504	382408224	386909760	1262558080	226314640	430984000	855569664	158216560	152427232	175666048
4366	cinnamoylglycine	Xenobiotics	Food Component/Plant	38637	LC/MS Neg	100002253	3127	204.067	709625	16534-24-0		HMDB11621	111789	109634	230392		204793	424659	386304	175776	105528	133874	166962	153109	172348	381658	452791	46181	214842	46596	322498	200820	69031	139238	146315	246227	62762	132059	161684	432331	21448450	324734	197318	224660	112286	85935	517377	52592	112986
1333	cis-4-decenoate (10:1n6)*	Lipid	Medium Chain Fatty Acid	62873	LC/MS Neg	100002796	4890	169.123	5312351	505-90-8				94445	234898		84811		145675	38695	79831	35250	171854	89289	155891	61025	139504			67445	99230		53466	40760			62245	332885	86200	51290			40847	58059	387825		81056		53247
1661	cis-4-decenoylcarnitine (C10:1)	Lipid	Fatty Acid Metabolism (Acyl Carnitine, Monounsaturated)	38178	LC/MS Pos Late	100002259	1057	314.233		98930-66-6			257046	123132	351372	88515.3	230365	333246	361516	279326	333204	246325	269128	271055	314315	534008	161822	98647.5	276966	160777	385782	208120	212312	190341	469341	147753	149411	323052	331036	434871	995310	144368	524880	297968	590948	270948	473226	219702	353700
75	cis-urocanate	Amino Acid	Histidine Metabolism	40410	LC/MS Pos Early	100003425	2406	139.05	1549103	7699-35-6		HMDB34174	40084788	14559508	30658456	4683442		103183864	41628100	19349842	39610024	50116120	13255852	14084910	161793840	376854560	144923616	169971552	629397440	210397424	139604832	58203808	409128640	221310144	400614144	298308864	224685888	672840384	440088512	175749104	344897536	88840568	385100032	219962960	239239520	164803488	72077464	139803344	67405200
1283	citrate	Energy	TCA Cycle	1564	LC/MS Neg	1124	582	191.02	311	77-92-9	C00158	HMDB00094	131721440	55822396	84085976	28459924	103409160	145685888	100965856	119200400	132986632	59693984	93281520	114539592	118189840	107426544	64351428	25341916	74541312	81403352	125439552	70237256	85818920	79060936	79263256	81329920	58778776	215236352	126190592	64951260	101678704	81748480	62376932	93017368	115250672	41408116	110194136	48239680	56274904
423	citrulline	Amino Acid	Urea cycle; Arginine and Proline Metabolism	2132	LC/MS Pos Early	391	1520	176.103	9750	372-75-8	C00327	HMDB00904	149202752	123888752	132020352	36177396	177689216	289576352	171163376	143998176	224617920	178752608	122681440	98876216	159458672	201084480	127763256	170614608	303711840	147018656	147539360	78320096	179634576	145327616	264724784	185896400	122320784	302610272	317777376	176770320	191288096	128389376	175800992	165163072	275082752	141130848	315093888	102630152	135561872
510	CoA-glutathione*	Amino Acid	Glutathione Metabolism	62804	LC/MS Neg	269	1326	535.084	11953788	6477-52-7	C00920						64189	60691	38853		33201		43474		25410								23367		22126			49916			29645	106541	263885		45216	143990			33033
2987	cortisol	Lipid	Corticosteroids	1712	LC/MS Neg	356	4710	361.202	5754	50-23-7	C00735	HMDB00063	60663	34356	253889	72918	43569	51855	125715	66056	59685	69014	155417	42137	55042	102615	235978		51300	56146	67853	48707	72795	41228	68097	20475	40136		67402	27198	65688	19818	21009	64171			65818	37363	55173
2990	cortisone	Lipid	Corticosteroids	1769	LC/MS Neg	273	4575	359.186	222786	53-06-5	C00762	HMDB02802	350811	152345	379455	118318	263736	586724	332037	144603	296673	167028	353901	276153	89771	145029	129100	18683	45230	81287	153177	89822	102174	55366	152577	52210	130243	93536	165178	154528	279907	137555	427987	241717	259121	215010	173262	86371	138529
456	creatine	Amino Acid	Creatine Metabolism	27718	LC/MS Pos Early	1221	1947	132.077	586	57-00-1	C00300	HMDB00064	2581087232	1450709760	2321025280	1636835456	2606152960	1997424640	2676079616	1764065792	2653911552	1775334528	3574748672	1981136768	1805553152	1679997824	1711064704	1447874560	1695764736	2144674176	1841816832	2207354368	2411455232	1508121984	2317564416	1327545600	1390284160	1227664128	1947452160	1489693824	1896923008	1593852800	1927246720	2267349504	2383720448	1728168704	2327868160	2845080064	2867509760
458	creatine phosphate	Amino Acid	Creatine Metabolism	33951	LC/MS Neg	100000112	603	210.029	9548602	922-32-7	C02305	HMDB01511	2286461	668354	2.56602e+06	200564	1600813	891182	3450469	3237223	1964289	1148777	3075387	2055223	3786755	3140996	1471644	1439955	2280437	1767988	2301726	2222079	3104317	2763896	2304103	1.42001e+06	1297265	2469520	2714167	2218980	2448455	783123	2463523	2728401	2440748	711969	3310660	1.89685e+06	1572267
457	creatinine	Amino Acid	Creatine Metabolism	513	LC/MS Pos Early	275	2055	114.066	588	60-27-5	C00791	HMDB00562	370619456	320031392	299160608	171531392	319987232	360152384	432402112	295578560	366454944	354897440	306276672	308712128	401816704	338147744	328092960	253417824	289741280	281286528	412054080	298292384	280547328	305336832	362907488	254328992	260502656	333377600	313838496	416481888	1979662208	285789536	327172672	460705792	329808608	280185920	347311520	260743456	279862784
413	cyano-alanine	Amino Acid	Methionine, Cysteine, SAM and Taurine Metabolism	35660	LC/MS Polar	100001645	1516	113.036	13538	6232-19-5	C02512		89477	93617	52174				157853	102539	89855	78884			474648	195910					98694	301332	121464	102170		64134		81957					163179	138388	52083		72761	64451	77468
498	cys-gly, oxidized	Amino Acid	Glutathione Metabolism	18368	LC/MS Neg	1224	925	353.06	333293	7729-20-6			238875				124636	34448	52023	1854664	166341		397985	438432	209195		25438			347313	29272		22037	19749	130226	167476		63956		76312				34821	63818		76494
389	cystathionine	Amino Acid	Methionine, Cysteine, SAM and Taurine Metabolism	15705	LC/MS Pos Early	310	2270	223.075	439258	535-34-2	C02291	HMDB00099	3710930	508036	118226	820448	1.64483e+06	3080322	5851019	3.60295e+06	5535329	2856889	3737948	2634862	1884187	7076643	2592739	371668	2041365	2132068	4924877	1780176	2.86972e+06	3.27266e+06	2.04703e+06	2116942	1907236	2508789	4995354	1897831	5218710	3386932	2.8059e+06	2732152	2392148	3265988	9894485	1986764	1695429
391	cysteine	Amino Acid	Methionine, Cysteine, SAM and Taurine Metabolism	1868	LC/MS Pos Early	800	1475	122.027	5862	52-90-4;56-89-3	C00097	HMDB00574	51610368	36642288	30486978	27590592	34708328	88280896	61256280	31243316	27502896	28969560	60018148	64751600	7358940	16328943	26764144	6094291	3823283	16404080	19192820	23295096	25908452	43829920	46656736	18502380	31392196	39580200	35428208	44924344	37874376	53820776	29865162	55434980	64006940	60357164	30896662	23216186	30193676
396	cysteine s-sulfate	Amino Acid	Methionine, Cysteine, SAM and Taurine Metabolism	22176	LC/MS Neg	100000808	640.9	199.969	115015	1637-71-4	C05824	HMDB00731	1399393	437382	692438	427856	455626	780660	888571	857486	447454	506668	976285	908647	441173	214137	405888	179063	178175	533135	390984	224317	518125	401342	310788	848676	100483	367314	270594	427552	360290	236067	467387	430574	630302	298754	409409	160353	155340
403	cysteine sulfinic acid	Amino Acid	Methionine, Cysteine, SAM and Taurine Metabolism	37443	LC/MS Pos Early	100002113	597	154.017	109	207121-48-0	C00606	HMDB00996	1180070	667131	1546985	364288	591407	1087671	1482920	674444	1555887	904471	927391	962262	683316	1153540	2221874	439586	516302	569050	1408260	456905	449891	509295	590732	387324	809420	392077	809196	1703752	1076947	694809	1204165	1163413	1073267	651327	2268635	437119	782333
493	cysteine-glutathione disulfide	Amino Acid	Glutathione Metabolism	35159	LC/MS Pos Early	100001437	2465	427.095	4247235	13081-14-6		HMDB00656	23182832	22981842	12475949	12114324	19115618	33870104	31353042	23472448	32001484	17670244	32569838	17129432	5650419	5857475	13245849	3197212	1529055	17222984	19273460	8235034	9253104	13470024	24028070	17271506	5971572	18813434	19498138	23505874	8.0431e+06	4410320	7.13188e+06	26269344	31427356	8951764	22280688	4866027	1.93027e+06
496	cysteinylglycine	Amino Acid	Glutathione Metabolism	35637	LC/MS Pos Early	278	2132	179.048	439498	19246-18-5	C01419	HMDB00078	10668790	3785279	12952722	6253530	13685478	16852914	9823488	15385665	4830401	3262450	17256772	19513602	4.13121e+06	3239904	3541520	1176221	1685109	4234184	2965556	2600483	10383128	14423934	8370769	5215628	4066982	6543870	7447469	6656043	11001853	12722844	11114550	7794770	17281140	15137898	5947783	7099904	4919339
497	cysteinylglycine disulfide*	Amino Acid	Glutathione Metabolism	62103	LC/MS Pos Early	100002466	2547	298.053		70555-24-7		HMDB00709	16088290	3168959	765210	858652	2413813	4867262	5068340	17156364	6221251	3.46467e+06	9778204	9788436	1258576	317793	1589753		232663	6175878	2676233	635882	1300901	1154237	4149335	4.16114e+06	77324	1281988	1541693	2650149				3.69682e+06	1863020		2609912	333211
397	cystine	Amino Acid	Methionine, Cysteine, SAM and Taurine Metabolism	56	LC/MS Pos Early	279	2000	241.031	67678	56-89-3	C00491	HMDB00192	70691736	16505896	3268532	13244792	11347650	42753568	17282268	36288240	20813942	21060672	54184876	40047236	2435365	1488567	10414036	1057676	695746	15253849	9395038	1834230	2340007	6162644	15714810	10880308	971755	7016670	7409436	9810690	676365	323350	578433	16852244	9180232	1674588	8497667	1622106	323411
3870	cytidine	Nucleotide	Pyrimidine Metabolism, Cytidine containing	514	LC/MS Pos Early	827	2124	244.093	6175	65-46-3	C00475	HMDB00089	1340590	872990	2331751	249798	2029566	2.08334e+06	1364850	1407649	1118636	515441	3221249	2963596	761124	659648	861762	246637	654557	638900	2590299	685622	806966	526254	1374192	732421	907670	2617408	952387	858988	1382965	1954571	6084105	833844	3572784	2612533	1047557	748327	865231
3869	cytidine 2',3'-cyclic monophosphate	Nucleotide	Pyrimidine Metabolism, Cytidine containing	37465	LC/MS Neg	73	937	304.034	417654	15718-51-1	C02354	HMDB11691	89158	62319	55043		123166	43111	213604	89400	193986	68612	28456	149800	36652	201939	78666		27551		229857	19570	24327		147668	53524	42877	37759		140707	91901		104320	126684	76106		102688	76305	22992
1976	CDP-choline	Lipid	Phospholipid Metabolism	34418	LC/MS Pos Early	1220	725	489.115	13804	33818-15-4	C00307	HMDB01413	976960	384527	171823	693867	799050	2097582	986134	203759	209128		2100395	833525			102819				258282	239307	298106		581439		323782	148371		537874	958104	1.50966e+06	3323854		2321085	1960878	189431		727009
3866	CMP	Nucleotide	Pyrimidine Metabolism, Cytidine containing	2372	LC/MS Pos Early	282	835	324.059	6131	63-37-6	C00055	HMDB00095	7.04792e+06	8301979	5717786	2.04723e+06	7955370	11057978	10509491	5508723	7977940	2187657	13001050	7111734	5909874	3436592	3070840	1388350	2752139	3555690	6143116	5601833	4950822	2793572	7203689	2809574	4354124	13985428	6188374	3678447	8997193	11556441	51956984	5178692	26156252	15023487	5303954	3.17049e+06	6.24081e+06
1239	cytidine 5'-monophospho-N-acetylneuraminic acid	Carbohydrate	Nucleotide Sugar	36831	LC/MS Polar	1223	3900	613.14	448209	3063-71-6	C00128	HMDB01176	445714				609736	1322501	1458906	366501	415351		2018192	687752	115167					76657		67071		73739	373738	134463	70692	205065			318215	113012	495244	115425	101937		128814	125239
1981	CDP-ethanolamine	Lipid	Phospholipid Metabolism	34410	LC/MS Polar	100001407	4210	445.053	123727	72842-05-8	C00570	HMDB01564	517168	224605	377639	231003	970583	1057053	610542	239033	274874	74282	1166528	678961	169719	162089	167181		132081		372631	315351	256992	259277	818694	176374	289128	324298	179306	535322	983232	975469	1852484	230639	1070020	1178283	470874	149151	489393
3871	cytosine	Nucleotide	Pyrimidine Metabolism, Cytidine containing	573	LC/MS Pos Early	881	2060	112.05	597	71-30-7	C00380	HMDB00630	392198		452240	134102	205147	852240	298971		240625	75348	124649	105821	195897	76419	255545	84061	232532		111065	84501	208163	134542	168523	156891	150838	744671	76834	164222	376267	92210	229203	220169	246847	88908		78254
1644	decanoylcarnitine (C10)	Lipid	Fatty Acid Metabolism (Acyl Carnitine, Medium Chain)	33941	LC/MS Pos Late	100001251	1130	316.248	10245190	1492-27-9		HMDB00651	848982	454195	1566139	142969	308249	1079202	1360677	719135	619122	279119	901715	528435	415414	1104838	546223			147905	1004674	483939	391330	368180	707987	281426	481118	777195	415243	301641	441027	480105	762853	413502	8420709	352322	789782	166820	1031450
3961	dehydroascorbate	Cofactors and Vitamins	Ascorbate and Aldarate Metabolism	1659	LC/MS Polar	301	1130	173.009	440667	490-83-5	C05422	HMDB01264	5348931	1441184	3153630	1137522	3697274	2834264	3278742	2266125	1424956	888796	2252167	2002812	3671793	1233978	2229667	70853	369606	841355	1122815	1573338	570614	1549170	1535606	837064	414689	1435074	1496961	2983065	1936256	2369043	4045407	2.05365e+06	3477473	1987795	2613256	1682032	1926942
3011	dehydroepiandrosterone sulfate (DHEA-S)	Lipid	Androgenic Steroids	32425	LC/MS Neg	100000792	4745	367.159	12594	651-48-9	C04555	HMDB01032	654614	196698	2224621	235547	361624	448293	1138167	220269	914916	562978	526706	100871	567425	775321	434882	37367	497904	634368	662285	377739	368062	243132	512388	223914	396857	84257	193086	1786771	1026847	489656	602398	661496	218168	413301	527419	270814	1668767
1703	deoxycarnitine	Lipid	Carnitine Metabolism	36747	LC/MS Pos Early	100001662	2052	146.118	134	6249-56-5	C01181	HMDB01161	155007056	166932448	285270528	46750324	173142144	211977920	170351488	124772352	182279296	176505888	282536960	134400800	141058960	161196112	72743360	18395348	72665312	89177296	145871088	92591888	141836384	64334300	170441008	57217832	92237136	243716944	103110912	109131496	106806376	128709312	317418592	112992176	279699840	244070112	382168800	112547344	100639392
3113	deoxycholate	Lipid	Secondary Bile Acid Metabolism	1114	LC/MS Neg	302	5294	391.285	222528	83-44-3	C04483	HMDB00626	3.26809e+06	2078924	4066730	174850	11970012	2.68503e+06	1582281	765709	6212902	3074471	780601	2327713	947483	765263	4019223	157685	521432	350810	383256	782380	295435	1120064	1494033	421897	1952387	694599	1.68798e+06	1.79265e+06	1056412	169642	8683276	706794	504529	492524	782920	322249	3013912
2589	diacylglycerol (14:0/18:1, 16:0/16:1) [2]*	Lipid	Diacylglycerol	54954	LC/MS Pos Late	100010935	3183	584.525						189770		207007		87112				176363	92703			149438		215408	141961	87081		113602	120041							73038	68438						85393		110107
2590	diacylglycerol (16:1/18:2 [2], 16:0/18:3 [1])*	Lipid	Diacylglycerol	54966	LC/MS Pos Late	100010940	2733	608.525					116847	349800	337073	404503	170353	213503	199972	136236	99888	233082	298290	140192	53692	178561		277332	296387	172577	345264	340508	301124	108931			114731			257397	249578		139751	125337	130856	83685	431131	85588	229372
1397	dihomolinoleate (20:2n6)	Lipid	Long Chain Polyunsaturated Fatty Acid (n3 and n6)	17805	LC/MS Neg	1231	5730	307.264	6439848	2091-39-6	C16525	HMDB05060	34554884	23334672	71039760	14359767	25887722	19985344	37439412	15542204	19619140	25714902	51172720	24442108	30978816	16004988	17520264	22943340	38939064	40616696	34475724	24402462	19599504	14337337	18394716	6.38483e+06	8504429	22716628	25614470	20444632	15096119	22258042	46253904	42943524	26278964	13227609	31285258	15561159	22150924
1399	dihomolinolenate (20:3n3 or 3n6)	Lipid	Long Chain Polyunsaturated Fatty Acid (n3 and n6)	35718	LC/MS Neg	100001739	5596	305.249	5280581	17046-59-2	C03242	HMDB02925	48345272	22007720	89144728	10677679	21334388	23622530	38578200	18085556	22936674	12689111	48394064	25217646	19075010	16896800	13125510	8000260	28034832	25675718	22897950	21004542	16974494	11814865	14669465	6657153	11412318	24559802	20003242	20650526	16576492	28709656	56470424	39881864	42678708	10226867	19546480	13096208	16407757
1676	dihomo-linolenoylcarnitine (C20:3n3 or 6)*	Lipid	Fatty Acid Metabolism (Acyl Carnitine, Polyunsaturated)	57521	LC/MS Pos Late	100015840	1392	450.358					582246	347642	1325373	234314	484276	1315957	1229640	316216	472675	393205	847225	926199	432462	675785	525459		471671	299400	535748	462574	434975	229637	699627	111839	283683	723164	416941	423466	721162	1143653	3382021	568750	2224618	2572064	673430	355949	572133
1674	dihomo-linoleoylcarnitine (C20:2)*	Lipid	Fatty Acid Metabolism (Acyl Carnitine, Polyunsaturated)	57520	LC/MS Pos Late	100015839	1436	452.373					327948	939946	1804826	697600	872376	1287655	1615184	531582	716793	866821	1344093	1718820	947489	1240731	908117		575494	316118	1339353	921400	1.01659e+06	371677	882217	351987	410398	993097	658855	593683	752587	875158	1320180	503224	2198048	1180289	1027305	584035	1177374
1082	dihydroxyacetone phosphate (DHAP)	Carbohydrate	Glycolysis, Gluconeogenesis, and Pyruvate Metabolism	15522	LC/MS Pos Early	309	539	171.005	668	102783-56-2	C00111	HMDB01473	562286	384685		340283	297125	284503	203137	553539	246096	135290	419434	305029	1014950	512023	206909	235130	788647	222856	139039	805244	879270	529332	296550	490122	73769	803331	628094	476991	87788	1089583	329876	414259	961112	442672	100884	853984	411314
429	dimethylarginine (ADMA + SDMA)	Amino Acid	Urea cycle; Arginine and Proline Metabolism	36808	LC/MS Pos Early	100001810	2850	203.15	123831	102783-24-4	C03626	HMDB01539	58282176	39114940	32186786	16185414	47260504	50606452	59250968	37513104	44722860	25216028	45214820	46817480	33772040	36332832	28635682	5929498	16291137	21127508	32955848	29295084	25648114	24129648	34282392	18392752	20499316	39942660	42608840	38362804	83661840	55426992	70891280	38579252	60955796	54486292	39976348	23113408	20654768
5	dimethylglycine	Amino Acid	Glycine, Serine and Threonine Metabolism	5086	LC/MS Pos Early	806	1104	104.071	673	1118-68-9	C01026	HMDB00092	37831200	30255654	20177948	11373543	17329078	33314250	61467472	24068832	56587120	26839006	23202812	18985324	51777508	23417708	41840080	8597439	16640517	30290880	29410592	31774950	16634970	24803346	23492018	18548538	10465332	16579420	30767104	26133814	20349550	29996918	24230748	71329232	37689040	16544169	34556704	23666152	31149648
1404	docosadienoate (22:2n6)	Lipid	Long Chain Polyunsaturated Fatty Acid (n3 and n6)	32415	LC/MS Neg	100001182	6034	335.296	5282807	7370-49-2	C16533	HMDB61714	3041046	2377302	5624716	1235789	1611823	1611535	5085262	1468864	1580148	1927541	3327517	1711401	1797319	1198400	1400814	1877232	2441089	3182225	3581476	2225192	2318240	1.89195e+06	1834615	435205	895220	1.89792e+06	1451248	1521551	1.84529e+06	1815885	2441968	4487673	3451117	821756	1709533	1181225	2895160
1678	docosadienoylcarnitine (C22:2)*	Lipid	Fatty Acid Metabolism (Acyl Carnitine, Polyunsaturated)	57526	LC/MS Pos Late	100015848	1493	480.405					49499	285710	259655	146364	311777	442993	319601	113043	168113	130157	322247	485856	199267	245246	207695		49414		232706	181664	220037	43455	101453	117749	75490	152649	103166	87038	190907	297674	373117	68388	400462	249930	176773	56083	248165
1390	docosahexaenoate (DHA; 22:6n3)	Lipid	Long Chain Polyunsaturated Fatty Acid (n3 and n6)	44675	LC/MS Neg	100000665	5525	327.233	445580	6217-54-5	C06429	HMDB02183	14906970	9349632	44566312	4660317	11028787	10233016	14923060	5991186	11174724	6144672	19908304	10462811	8956184	5880196	6915576	2952038	7335632	11118300	12080651	7395544	6898851	5614794	8765807	2426726	4860444	9632859	8412366	6946296	5102479	7567482	11234675	10777783	16031691	4255074	8605817	4247079	7668270
1683	docosahexaenoylcarnitine (C22:6)*	Lipid	Fatty Acid Metabolism (Acyl Carnitine, Polyunsaturated)	57523	LC/MS Pos Late	100015845	1349	472.342					89150		224872			178672	132781		77596		84204	101392		33948	51732											62535			79004	67998	252762	69023	217389	267627	62983	41103	69786
1389	docosapentaenoate (DPA; 22:5n3)	Lipid	Long Chain Polyunsaturated Fatty Acid (n3 and n6)	32504	LC/MS Neg	100001181	5571	329.249	6441454	2234-74-4	C16513	HMDB06528	10303172	5012487	34635812	2462418	7072317	5129024	8468836	4659806	7642778	3713988	10320177	6.74804e+06	5873748	4130608	4255182	2293397	5312249	8656359	8800774	5242980	6.73138e+06	3829534	5918512	1878560	2756711	6395069	5773331	4992780	3314108	4404173	8638480	9634499	9225978	2358660	6442178	3.61778e+06	4498596
1403	docosapentaenoate (n6 DPA; 22:5n6)	Lipid	Long Chain Polyunsaturated Fatty Acid (n3 and n6)	37478	LC/MS Neg	100001580	5624.5	329.249	6441454	25182-74-5	C16513	HMDB01976	17135290	6640225	38878420	2661355	9959940	7871231	13908069	5557466	9890443	4656283	18885168	9766337	7725948	5808088	6010153	2752551	8617667	10038958	11567975	6973731	8.11265e+06	5110592	7859742	2132413	3889253	8975614	8612110	7104113	5391023	7015750	16195030	14707402	13209868	3656312	7984073	4623188	7431261
1391	docosatrienoate (22:3n3)	Lipid	Long Chain Polyunsaturated Fatty Acid (n3 and n6)	32417	LC/MS Neg	100001195	5823	333.28	5312556	59708-86-0	C16534	HMDB02823	1.23551e+06	390682	2419039	216601	728968	577020	1115578	392452	492818	604185	1.74524e+06	1169544	1101917	628415	696405	592065	1258280	1119161	827833	575351	517256	396178	648321		362004	1215049	1063403	732734	467388	1243408	2449002	1231846	1.04972e+06	394579	870900	536478	2845452
1401	docosatrienoate (22:3n6)*	Lipid	Long Chain Polyunsaturated Fatty Acid (n3 and n6)	57467	LC/MS Neg	100015762	5850	333.28					2.93066e+06	1.21472e+06	4787139	321213	1.30974e+06	1.63704e+06	2232532	1.19293e+06	1.21786e+06	930492	2308636	1.89491e+06	1788085	374728	591618	526673	1.71546e+06	1740445	1.68322e+06	1368552	1303930	856137	1.0219e+06		472071	1110562	1193746	1148824	1097308	1258209	1831081	2328586	1.88188e+06	316523	1239887	700329
1679	docosatrienoylcarnitine (C22:3)*	Lipid	Fatty Acid Metabolism (Acyl Carnitine, Polyunsaturated)	57527	LC/MS Pos Late	100015849	1460	478.389						84948	111313		95682	151734	93652		58663			143626	89707	106309	89485				100448	32323	89672		70169			104009	80157		119534	134953	155785		220178	130166	93135		112969
1513	dodecadienoate (12:2)*	Lipid	Fatty Acid, Dicarboxylate	62276	LC/MS Neg	100020478	5146	195.139					153150	98522	381184	127648	151217	142859	134457	107599	236087	121416	125308	152429	226906	170612	197214	282444	156040	190420	214348	121119	183538	105253	149558	79093	134262	122112	147866	161114	149056	142513	102347	177975	168059	92053	220271	131537	118578
1510	dodecanedioate (C12)	Lipid	Fatty Acid, Dicarboxylate	32388	LC/MS Neg	100001102	2990	229.144	12736	693-23-2	C02678	HMDB00623	326399	189654	313547	143447	226460	820968	414611	182247	300297	249252	915304	201708	267356	346196	316135	132256	592569	175342	369240	184785	390555	579293	455713	250661	155614	368044	354526	348193	466663	119068	249251	155238	1414911	134411	505160	196988	181817
1512	dodecenedioate (C12:1-DC)*	Lipid	Fatty Acid, Dicarboxylate	61864	LC/MS Neg	100019972	2700	227.129					443859	128316	376895	127543	230616	1379599	294610	221886	251707	327207	698689	336498	592598	1278272	301900	269712	2381100	380569	462229	183319	515291	261886	841640	461947	308080	1.60009e+06	1308911	612194	1423017	161659	769069	375131	444288	283979	1084506	245339	177587
206	dopamine 3-O-sulfate	Amino Acid	Tyrosine Metabolism	48407	LC/MS Neg	100006361	1556.2	232.029	122136		C13690	HMDB06275	35176	22388	33020	41335	19539	49828	21999		208695	15116	62458	37906	17392	42704					26293	16607							30696		312912			32960		21849
205	dopamine 4-sulfate	Amino Acid	Tyrosine Metabolism	48406	LC/MS Neg	100006360	1511	232.029	123932		C13691	HMDB04148	256333	209568	376754	378553	203226	223447	176024	122530	1321632	181412	591338	208936		352753	534681	96402		162693	355814		77704	116244	149978	117044	133628	98467	520225	177342	3.62e+06	384367	133118	406540	176711	247729	201709	62762	149228
1387	eicosapentaenoate (EPA; 20:5n3)	Lipid	Long Chain Polyunsaturated Fatty Acid (n3 and n6)	18467	LC/MS Neg	2050	5450	301.217	446284	10-2005-9;10417-94-4	C06428	HMDB01999	5179167	3.86845e+06	14067850	2193115	2643166	2959831	4014222	2474691	3.30152e+06	2089992	4523210	2971975	3.63903e+06	2382683	3.23013e+06	1013227	2116542	3.84813e+06	3.04105e+06	3191176	2748984	2007882	2542641	1411110	2360928	2.96962e+06	2769603	2270145	2491776	2829009	3623616	3999976	6.15816e+06	1.60543e+06	2.89591e+06	2282337	2145011
1370	eicosenoate (20:1n9 or 1n11)	Lipid	Long Chain Monounsaturated Fatty Acid	33587	LC/MS Neg	100001335	5950	309.28	5282768		C16526	HMDB02231	75941968	86007272	171383888	73319904	37768576	53452780	137492896	39695428	36903020	78989544	155725056	53777216	43089536	41307980	30562952	131579376	87547712	116933040	152878512	87346152	70830304	52900844	51100140	15120043	22795544	37916072	26849212	48109760	35774796	48128404	40118880	84398992	71058320	25238176	42998756	31544996	110132448
1668	eicosenoylcarnitine (C20:1)*	Lipid	Fatty Acid Metabolism (Acyl Carnitine, Monounsaturated)	57519	LC/MS Pos Late	100015838	1484	454.389					1630450	5218652	7495751	3012123	4850189	7508084	8790341	3662299	3667273	4673639	6183922	10104375	5165981	6335781	3855661	257833	1824745	1254065	6123910	4967098	5198202	1742835	5527132	2487472	2128085	3461913	2819371	2092262	2809550	4712378	5067900	2105052	7944419	4402840	4798587	2102928	7298792
4401	equol glucuronide	Xenobiotics	Food Component/Plant	41948	LC/MS Neg	100003895	3215	417.119																			39807														4518838
4402	equol sulfate	Xenobiotics	Food Component/Plant	40478	LC/MS Neg	100003429	3630	321.044																			452585														193240
4403	ergothioneine	Xenobiotics	Food Component/Plant	37459	LC/MS Pos Early	100002154	850	230.096	3032311	58511-63-0	C05570	HMDB03045	7019062	7.01766e+06	12392233	2747916	4935957	5626240	7364762	14866072	6021317	10072001	5692393	6067408	5045433	35584164	4076695	1665405	2264492	5876960	4873236	11028058	8345816	9263949	19040544	5254686	22101464	10134204	18538788	22653592	4892804	6.06907e+06	7644943	18053458	13273672	2987678	40509136	4060772	5635408
1374	erucate (22:1n9)	Lipid	Long Chain Monounsaturated Fatty Acid	1552	LC/MS Neg	1087	6355.6	337.311	5281116	112-86-7	C08316	HMDB02068	6899134	6751795	12520599	2585484	5241705	3350067	9432925	3986667	4768928	7.61605e+06	8968684	4516914	5151667	3665463	3646287	4241178	7021367	13091751	8538759	6282349	5698331	3900923	6092760	1590253	1816895	5799253	3557005	3749121	3.26131e+06	5279325	6152199	9312084	7025536	1848782	4657859	3.3623e+06	6876087
1669	erucoylcarnitine (C22:1)*	Lipid	Fatty Acid Metabolism (Acyl Carnitine, Monounsaturated)	57525	LC/MS Pos Late	100015841	1535	482.42						255178	282157	109568	637706	423693	392278	171043	195643	389854	767765	1053474	626488	461940	365439		157994	97692	272868	173768	227431		345641	236528		237716	195685	158464		532679	506517		295891	445172	406986	177618	337615
4405	erythritol	Xenobiotics	Food Component/Plant	20699	LC/MS Polar	100000846	1491	167.056	222285	149-32-6	C00503	HMDB02994	552205	208922	283893		557593	758725	1692781	387845	927582	468205	575667	408250	642904	562096	772713	161165	757571	447203	633005	404526	695481	378659	699538	584220	483388	1212312	885383	694461	7427873	411061	915442	538853	745161	524550	444678	263526	414715
1275	erythronate*	Carbohydrate	Aminosugar Metabolism	42420	LC/MS Polar	100001320	2186	135.03	2781043	88759-55-1		HMDB00613	95372160	32405148	54385256	18283592	73112416	85767920	82760512	44637968	71460304	38493492	56783336	65129760	46652532	45890552	56194160	6740319	18536176	22463516	43877672	39802024	24594302	33336114	49446348	27894818	33731928	49694128	52057100	54037860	323255040	47353052	95882768	64482824	63137524	51779564	62523064	25671168	41818448
347	ethylmalonate	Amino Acid	Leucine, Isoleucine and Valine Metabolism	15765	LC/MS Polar	2054	2785	131.035	11756	601-75-2		HMDB00622	21382180	6907234	16058400	4157851	25362172	22332936	16927500	6421827	16820796	6142532	15674795	19427826	8960868	10051360	9052138	3898476	3873338	4824349	12769277	5930056	8670212	4033193	6386447	5179816	6464613	8109775	9220452	6432915	86686608	7966392	9966253	20683114	12322413	6436556	10074739	1899449	6902834
3026	etiocholanolone glucuronide	Lipid	Androgenic Steroids	47112	LC/MS Neg	100005403	4915	465.249	270605	3602-09-03		HMDB04484	650279	223270	1215999		367252	1344358	575436	466844	407346	188717	176191	354213	528128	215986	131509		104320	309811	333364	590265		133695	400202	228158	162625	143429	72496	602739	213352	193827	153680	268449	490745	206722	208324	259479	955820
3944	FAD	Cofactors and Vitamins	Riboflavin Metabolism	2134	LC/MS Neg	327	2425	784.15	643975	146-14-5;84366-81-4	C00016	HMDB01248	315884	93237	165326	34957	312155	231217	255841	107815	308074	63642	428282	259074	140662	115411	43047		29112	63854	186775	104605	179446	47847	194817	49395	73457	187651	102627	158495	393020	438316	942394	191786	433882	326762	213358	82023	240750
3945	FMN	Cofactors and Vitamins	Riboflavin Metabolism	15797	LC/MS Neg	100000251	2390	455.097	710	130-40-5	C00061	HMDB01520	22273										26932		18672								23001									45019	57759	23722	19370	17125			16512
77	formiminoglutamate	Amino Acid	Histidine Metabolism	43493	LC/MS Pos Early	100002500	1880	175.071	439233	816-90-0	C00439	HMDB00854		2373987	4703289	774946	2456795	2488562	2471953	2004375	5535562	782801	1424973	1584718	2713323	1706443	2022638	1360145	1964527	2018124	3092047	2728533	1010332	2104705	2147887	1474346	883642	2576852	1660550	2228175	20248304	1267181	2242610	2730272	2859765	1887386	1960820	1297913	1911737
1193	fructose	Carbohydrate	Fructose, Mannose and Galactose Metabolism	577	LC/MS Polar	878	2065	179.056	5984	57-48-7	C00095	HMDB00660	13725259	5392791	5359497		18694032	25433662	28111652	7275476	9285323	10467834	15165745	13959220	12618509	4638517	10241229	536807	1623885	7913418	5895193	13823945	2457109	8585209	10906163	6181608	5931304	8.24301e+06	8465591		8.11439e+06	9702287	6340504	10690830	7824587	2649211	8679066	10181785	4891303
1080	Isobar: hexose diphosphates	Carbohydrate	Glycolysis, Gluconeogenesis, and Pyruvate Metabolism	46896	LC/MS Neg	100002180	551	338.989			C00354		690751	122144	80436	94128	507655	328232	501570	481638	566666	33795	901716	497960	461051	65881	50466	136126	152728	60546	108394	283106	151427	196732	334817	139538	92433	926694	263488	153788	316176	1119752	1423166	235268	1173016	229255	54110	808449	540642
113	fructosyllysine	Amino Acid	Lysine Metabolism	46227	LC/MS Pos Early	100005373	2784	309.166	123708	21291-40-7			3016013	6304192	4286467	999368	5594940	3685034	11619631	3806538	21775528	8747754	2126640	5918471	8961712	6833417	6017646	555209	3421573	3825986	10519124	4140748	4644872	2689355	4578736	2671240	5579421	5268589	15073262	8157115	6367859	2561208	2669814	10284931	4101670	877852	15120848	3222423	2157048
1293	fumarate	Energy	TCA Cycle	1643	LC/MS Polar	330	3084	115.004	444972	100-17-8	C00122	HMDB00134	357107744	135879168	92927864	39935496	235457264	345669568	304112224	140717264	180111504	104092032	238575312	200250688	85838464	131278056	113048912	21862116	60246136	68101904	100441768	99264312	103639272	92587232	207752592	74348176	98777792	245364800	175961088	136138128	206978192	277503584	449659968	188286272	396194336	343588960	123584272	89957440	161969120
1209	galactitol (dulcitol)	Carbohydrate	Fructose, Mannose and Galactose Metabolism	1117	LC/MS Polar	1003	2360	181.072	11850	608-66-2	C01697	HMDB00107	579114	398270	932625	270124	1142322	1.00071e+06	3023458	598238	699904	582880	1.52745e+06	1175837	795226	496316		56843	241230	562773	444182	494057	287818	602886	389382	947824	366629	557795	693613	440290	1178638	647087	639362	640281	807985	425527	682622	382857	447434
1211	galactose 6-phosphate	Carbohydrate	Fructose, Mannose and Galactose Metabolism	57615	LC/MS Polar	100001498	4725	259.022	3034794	6665-00-5			1541365	377574	462662	210158	1428527	747367	1340701	787855	1.9852e+06	193716	1320606	970982	965924	606419			284657	196332	538973	456060	698344	434128	774669	218568	325577	988958	724128	537522	766660	1304383	1541322	707761	1.62642e+06	716149	634327	174788	956381
548	gamma-glutamylalanine	Peptide	Gamma-glutamyl Amino Acid	37063	LC/MS Pos Early	100001843	1986	219.098	440103	5875-41-2		HMDB29142	7493892	4221324	3375465	1905623	5795325	8.30658e+06	10259149	6539403	7992241	3855085	6287328	10989758	4902728	3454149	3397991	96316	1344043	2568744	5006117	1800038	2447474	3690500	5932054	1866038	2795754	3125548	3931408	5556533	8091256	3000611	12475715	6451817	8420966	2548466	5331770	2551327	1561181
556	gamma-glutamyl-alpha-lysine	Peptide	Gamma-glutamyl Amino Acid	55015	LC/MS Pos Early	100010901	2784	276.155	65254				14221912	5208874	4675988	3528471	8.10977e+06	9205009	13365968	12306035	7998131	6624906	8962544	20694140	4276726	2532788	3662428	486799	1205598	3785549	3570280	3045452	3093527	3285633	5328249	1961717	1927582	3645601	4772630	4567125	3813901	3834525	5622033	4807956	5530265	1755032	6380912	4482618	1330419
565	gamma-glutamylcitrulline*	Peptide	Gamma-glutamyl Amino Acid	62104	LC/MS Pos Early	100020241	1644	305.146					4235009	1698738	2654719	276552	5638449	8170343	7620019	5969881	8000457	4580754	2981932	4984257	3543288	4492008	1316390	412028	4358631	2800577	2621483	1272253	4225391	3165956	5087464	3681901	2170322	4693169	4646088	4952641	3240074	1352921	4352329	7366466	4053468	955914	5536817	2510974	1308681
549	gamma-glutamylcysteine	Peptide	Gamma-glutamyl Amino Acid	1778	LC/MS Pos Early	1036	2118	251.07	842	636-58-8	C00669	HMDB01049	747431	285812	1562187	1938117	1123168	3684096	786229	359952	99368		1826794	2560970		797553			579195	259307		1000590	1.63343e+06	4096336	935652		1027543	950099	639930	1341511	3609588	5559922	4017747	802947	2094077	5138199		1064249	3648052
557	gamma-glutamyl-epsilon-lysine	Peptide	Gamma-glutamyl Amino Acid	33934	LC/MS Pos Early	100001262	2725	276.155	7015685	17105-15-6		HMDB03869	2728434	1417249	3747750	560388	1366169	3415829	2878065	1839581	3021469	2356530	1709563	2265129	2909527	3981249	2003758	498638	2611476	2.40862e+06	2236694	1700990	2311283	1323333	1852338	2222594	1603731	3397271	2992494	1646013	4616464	2937678	2545307	2235007	3690728	1619246	4955564	1492690	879836
550	gamma-glutamylglutamate	Peptide	Gamma-glutamyl Amino Acid	36738	LC/MS Pos Early	331	1775	277.103	92865	1116-22-9	C05282	HMDB11737	117686192	30026672	51614160	16665499	77359992	100530320	122426864	66640868	84985968	66701972	90513184	112309808	48776676	41273256	32851886	6231421	12023626	40801452	44050344	22020648	26849324	30155966	64408436	33922588	33380886	45739612	36878680	44795528	49417864	59361016	91181336	77407824	74770688	28873438	61078168	32256528	44688632
551	gamma-glutamylglutamine	Peptide	Gamma-glutamyl Amino Acid	2730	LC/MS Pos Early	1140	1430	276.119	150914	10148-81-9	C05283	HMDB11738	148679632	70354128	99525776	35024948	165127920	148586016	202317088	125807048	191936240	89759688	155024160	157450928	113442760	107147248	64575844	9777506	44310752	75711144	106386936	62694872	80513328	84718104	120890184	62429444	66907076	76360672	80679952	105249736	144008112	65990564	163337312	171037536	148119952	37050188	157355344	80838112	75873968
552	gamma-glutamylglycine	Peptide	Gamma-glutamyl Amino Acid	33949	LC/MS Pos Early	100001294	1535	205.082	165527	1948-29-4		HMDB11667	180484176	49273332	48140688	34719612	64567004	125484216	130446992	100214568	75400720	59686556	125421928	180019968	50227572	23729224	39812200	3.19117e+06	13439819	42691956	37488440	35696552	31829476	37051960	97449552	25736950	27509032	38942124	39415796	49249820	46599296	29727658	66860556	75474320	61510468	16529765	75525712	33383260	22936764
553	gamma-glutamylhistidine	Peptide	Gamma-glutamyl Amino Acid	18245	LC/MS Pos Early	1235	2740	285.119	7017195	37460-15-4			13781947	4170147	2588188	1979948	5595173	8489224	8892638	6.03669e+06	5068459	4369982	8484134	9102589	3259430	2094696	2943818	316875	881185	2683239	2464421	2465871	2034849	2.04564e+06	5803891	2580194	2002409	2607173	3472068	3470533	3968521	3042658	4933107	5129279	4922411	1747454	4647526	2210228	1.47619e+06
554	gamma-glutamylisoleucine*	Peptide	Gamma-glutamyl Amino Acid	34456	LC/MS Pos Early	100001485	2940	261.144	14253342			HMDB11170	10984490	4937626	1664038	1.82801e+06	1647678	7.04449e+06	4764565	4333091	1.79819e+06	3637315	3290111	6281450	1619132	1.00633e+06	3157839	252445	602264	1074119	1617287	1798073	835770	1578550	3261885	1605159	1344904	1652395	1418381	2347862	1614563	1341797	2310249	2541862	2286835	763495	1755637	774957	485226
555	gamma-glutamylleucine	Peptide	Gamma-glutamyl Amino Acid	18369	LC/MS Pos Early	1268	2991	261.144	151023	2566-39-4		HMDB11171	32872236	7253545	4578491	3756437	6069550	17106134	14531595	8046463	7361727	7251199	13977087	14882369	5122172	2492112	5836571	462676	1203759	3640531	3771325	4759678	2653471	3047832	9426589	2430191	2746225	3841463	4231852	5380444	3793499	4226054	7015360	7343603	8093173	1887437	5398354	3107415	2016713
558	gamma-glutamylmethionine	Peptide	Gamma-glutamyl Amino Acid	44872	LC/MS Pos Early	100001313	2640	279.101	7009567	17663-87-5		HMDB29155	20310310	8241507	4250480	6309553	10988094	13811274	15345986	13352793	9843959	8129798	16439554	19038620	7853429	5696713	7880930	763192	2281956	5261877	5549768	5316322	5022578	6254685	8800715	3412206	3500272	5636177	6158030	6293712	5895049	5378968	11610238	9654600	11363483	2806175	5841744	6430952	2491309
559	gamma-glutamylphenylalanine	Peptide	Gamma-glutamyl Amino Acid	33422	LC/MS Pos Early	100000491	2992	295.129	111299	7432-24-8		HMDB00594	12055845	3203698	1413519	2247990	2643975	6.88733e+06	6998317	4341986	3232241	3340189	6390051	8232541	2524412	1360007	2.41649e+06	178712	571959	1946933	1691379	2427179	1589808	1679891	4068674	1293564	1110244	2295067	2359263	2598797	1489163	2257844	3095701	2722432	3614172	848732	2112457	1361907	693652
564	gamma-glutamylserine	Peptide	Gamma-glutamyl Amino Acid	54914	LC/MS Pos Early	100009231	1351	235.093		5875-35-4			31253714	13992186	10955131	7.25652e+06	21169432	37426580	33739116	25872112	26293948	17717380	30745114	29851406	16978628	10840208	14334140	1981991	7461635	13308269	11572353	13080553	12109734	11267970	31228444	9156158	10949875	18860664	19133552	19272648	19290924	13400522	29471220	26297344	32188802	7588607	23328744	11334931	6871544
560	gamma-glutamylthreonine	Peptide	Gamma-glutamyl Amino Acid	33364	LC/MS Pos Early	100001314	1750	249.108	76078708	5652-48-2		HMDB29159	43042668	15176471	12977612	11810141	20510248	36311344	32593474	32794238	22496552	25264872	32626756	41320960	15604206	8.3543e+06	14423589	2080123	5869042	13209380	9873601	10866466	10739527	10947168	20304708	10656839	9776605	15987639	17104492	19944056	9216537	11193987	18171424	17020444	17759798	5885445	14517409	12852305	4989843
561	gamma-glutamyltryptophan	Peptide	Gamma-glutamyl Amino Acid	33947	LC/MS Pos Early	100001295	2975	334.14	3989307	66471-20-3		HMDB29160	1530992	694554	324293	414021	554113	1386227	1.04413e+06	1048634	621432	754170	908010	1253772	1015663	656373	692131	92057	245226	597040	475468	744354	415022	514079	935434	695763	536715	905836	670240	942502	603198	781105	1065554	831173	569381	489624	462256	347617	286043
562	gamma-glutamyltyrosine	Peptide	Gamma-glutamyl Amino Acid	2734	LC/MS Pos Early	1102	2518	311.124	94340	7432-23-7		HMDB11741	14456176	3170882	1492076	2300259	4621736	8689957	7256988	6901394	5193619	4553014	7687695	11321008	3.63331e+06	2604777	2700266	258003	1003152	2591810	2190827	2587279	2386248	2675593	6205035	2673947	2010133	4312375	3545666	3556859	2435524	3293480	5022504	3.41453e+06	5085966	1914078	2900067	2305604	907593
563	gamma-glutamylvaline	Peptide	Gamma-glutamyl Amino Acid	43829	LC/MS Pos Early	100001126	2700	247.129	7015683	2746-34-1		HMDB11172	35915200	8465932	6378097	5745688	9720691	22757674	13367457	11681713	8205838	11147027	18006672	18375732	6302287	3244925	8413188	978212	2392682	5741132	5640747	5465996	4330889	4891335	15885432	3.96484e+06	4217388	4998466	6106775	6419903	5566660	4736690	9384009	9574668	9967735	3.37461e+06	7354124	4686239	2741973
3992	gamma-tocopherol/beta-tocopherol	Cofactors and Vitamins	Tocopherol Metabolism	52473	LC/MS Pos Late	100008998	2384	416.364					2178946	993148	4339641	2534427	2649676	1370106	3174967	2383939	1098789	5237800	737911	698505	273583	473420	158318	1143082	166173	1597544	1171760	432925	957970	352700	296127		107609	418523	514337	442801	126444	167813	659953	814914	1313610	461847	388859	184240	382767
4318	gluconate	Xenobiotics	Food Component/Plant	587	LC/MS Polar	338	2922	195.051	10690	527-07-1	C00257	HMDB00625	17372404	6558098	4785421	2063160	13765001	14046501	23564100	17195202	38390408	10121570	8474139	31614166	7513114	18212888	7726671	648666	4398538	7147520	5838209	10467251	8354737	5037284	14792978	5024539	15339493	10324591	33118632	18643456	10490837	8646983	4534979	27114722	14707937	1106954	18911032	5802628	3548236
1073	glucose	Carbohydrate	Glycolysis, Gluconeogenesis, and Pyruvate Metabolism	48152	LC/MS Polar	572	2342	225.062	5793	50-99-7	C00031	HMDB00122	270509728	180347936	210360784	84998176	332042912	231263328	323075360	145884000	417774592	189011936	182725776	310103104	237833440	204397888	179741936	15816158	96044248	141342992	253508256	161637024	129763584	127887656	237061472	128459712	240464640	225853008	356168736	262612560	233234224	171012624	199462352	294760992	228341232	72496704	347606048	141765888	138297280
1074	glucose 6-phosphate	Carbohydrate	Glycolysis, Gluconeogenesis, and Pyruvate Metabolism	31260	LC/MS Polar	291	4537	259.022	5958	103192-55-8	C00668	HMDB01401	1311354	812653	445138	420051	1560689	917730	1.002e+06	2.47296e+06	1395748	76838	1400988	1.91176e+06	2.06598e+06	422059			753815	149520	309417	1171245	1193681	729824	688149	211221	264868	2.44467e+06	1.77378e+06	650661	260967	1300630	796846	741320	1433706	191514	666391	467228	604333
1251	glucuronate	Carbohydrate	Aminosugar Metabolism	15443	LC/MS Neg	100000257	639	193.035	444791	207300-70-7	C00191	HMDB00127	3456397	2798255	3468692	1137478	4225047	3091987	3.76616e+06	2938056	5685913	7177870	3271793	3990754	4119624	5447832	5148424	1140721	2881830	6915592	2863516	3.73952e+06	2492170	3162091	4660153	6010958	4443820	3171492	4538142	3595386	6917865	2682391	1.91579e+06	5600233	1727618	1526567	4757327	4212907	3254821
1242	glucuronate 1-phosphate*	Carbohydrate	Nucleotide Sugar	52312	LC/MS Neg	100001585	560	273.002		13168-11-1	C04037,C01195,C05385	HMDB03976	726452	289215	308906	132320	552909	466451	627143	586480	797642	168917	821161	444702	783141	300595	197858	152514	211149	332658	195515	320130	493440	399034	498348	275929	298279	996647	470384	295568	242762	746992	834591	537974	985406	609415	282911	213003	541346
42	glutamate	Amino Acid	Glutamate Metabolism	57	LC/MS Pos Early	561	1500	148.06	611	56-86-0	C00025	HMDB00148	4336678400	1903910016	3074800384	929964736	2705370368	4850541056	3722094848	2114662656	2749195776	1999819264	3267219200	3032878592	2203969792	1906928256	1867969024	345658912	989918208	1532509568	2087999488	1671426176	1299398272	1602260864	2791578368	1349039360	1616782592	2315399680	2202608896	2494034432	3127388416	3620339456	4339273216	2926167296	4054712832	2850043136	2805043456	1396439296	2369013504
51	glutamate, gamma-methyl ester	Amino Acid	Glutamate Metabolism	33487	LC/MS Pos Early	100001103	2170	162.076	68662	1499-55-4;1499-55-4		HMDB61715	501791360	182905552	180300688	241169856	206015344	615190528	181956368	346072320	23379812	20283292	434814016	530913120	115367912	41083280	115187672	8590137	66755924	60249880	42334964	121141568	75229624	357728736	152354416	131044048	17332568	124109224	67176824	100810128	320850560	274763776	461273152	140479184	289495264	342043392	58298644	223027888	99204704
43	glutamine	Amino Acid	Glutamate Metabolism	53	LC/MS Pos Early	563	1291	147.076	5961	56-85-9	C00064	HMDB00641	1349985664	801129152	1195287808	363481024	1202048000	1490824832	1661592448	934500032	1505643520	901189696	1399014016	1006298880	1097876608	980897664	937285440	230422272	471863200	782385984	1080138368	748021248	768528832	862353600	1060584704	723739328	790103040	1237150720	1301571200	1202922112	1291265408	1184386432	1613841280	1212033152	2062779264	885676096	1531283712	755796224	931991232
5450	glutamine conjugate of C7H12O2*	Partially Characterized Molecules	Partially Characterized Molecules	63658	LC/MS Neg	100020259	3053	255.135					316942	614368	645057	192290	182843	556459	1048624	228372	286326		372069	607572	463930	180027	74287	517722	235935	56841	576450	829958		669246	776764	125222		203114	145737	473027	13948512	209390		664345	706189		339162	168369	187894
1483	glutarate (C5-DC)	Lipid	Fatty Acid, Dicarboxylate	396	LC/MS Polar	339	2900	131.035	743	110-94-1	C00489	HMDB00661	5070497	2859349	7735889	1.83803e+06	4654326	5791755	4681092	9751442	6032958	3.32269e+06	5698232	3583997	2457781	3829442	3012184	641660	1856436	2444745	4926640	3119572	2989668	3.56645e+06	3165101	1724570	2068068	3212827	2487999	3181668	3423758	3034664	4106897	7221455	4229828	3027675	2768536	1.6407e+06	2751991
119	glutarylcarnitine (C5-DC)	Amino Acid	Lysine Metabolism	44664	LC/MS Pos Early	100001593	2393	276.144	71464488	102636-82-8		HMDB13130		199609		91586		62173	636730		342708		246325		269272	153349	233445	70158	126043		347760	395655	191470	171257	201031		106196		166095	308581	1950117	81153		394025	463431		283835		258025
490	glutathione, oxidized (GSSG)	Amino Acid	Glutathione Metabolism	27727	LC/MS Pos Early	448	2667	613.159	65359	103239-24-3	C00127	HMDB03337	2776150	12387961	23632332	5948682	20506960	10527711	17804284	7953598	19235092	6608623	7880592	3800828	23105490	25276516	8549643	6528055	12213346	9043346	15999028	15978241	20824928	14301523	13554305	13971234	20983992	25307080	22773588	21641072	32540768	40194820	45032740	18104776	33465558	35818016	19565660	16270182	23887682
489	glutathione, reduced (GSH)	Amino Acid	Glutathione Metabolism	2127	LC/MS Pos Early	496	2000	308.091	124886	70-18-8	C00051	HMDB00125	493228	1389889	11984237	4926173	3126648	5169701	1617844	458379	878433	321840	1813389	1282960	4921536	8255894	361800	498824	7890464	799025	771443	5578800	12715170	10983848	2496209	528796	8060665	7779637	5171090	7452178	47723260	75761160	59419460	2825654	18786708	111050928	818284	3.93997e+06	53896100
1093	glycerate	Carbohydrate	Glycolysis, Gluconeogenesis, and Pyruvate Metabolism	1572	LC/MS Polar	1052	2070.4	105.019	752	600-19-1	C00258	HMDB00139	702599744	169526528	145362320	73535296	440572064	530126496	595539072	232778176	376567744	258449200	460725504	360709440	151473088	166804336	214033312	24115806	52757840	142064960	158410304	130510304	87808960	148994432	430961792	147842816	206934512	219195392	262801216	399343040	392008992	406851040	552859904	389687616	464826272	300697184	337458528	192110400	188246896
2543	glycerol	Lipid	Glycerolipid Metabolism	15122	LC/MS Neg	1254	758	91.0401	753	56-81-5	C00116	HMDB00131	7031833	6577951	6976966	4417668	5612284	9658657	8696844	3556450	6822634	4481373	6238733	5171801	4700946	4128857	5657058	2307771	3161017	6.15902e+06	5950416	3852155	4319883	2.95395e+06	4.86201e+06	3046317	3944725	4757334	4523919	3594162	5871525	6618755	6777356	6523736	8982434	5987934	5806981	3424851	4718646
2544	glycerol 3-phosphate	Lipid	Glycerolipid Metabolism	43847	LC/MS Pos Early	100000258	580	173.021	754	29849-82-9	C00093	HMDB00126	68684712	34084420	49727592	34566824	44712264	33209172	47308448	32405890	29654004	17331220	51945128	28970840	19767832	26070732	18085552	27377142	14543855	17422540	34310200	26927854	42477312	12699586	26659396	7420618	20005598	26714100	11275532	21843868	44968408	60615764	91653568	44982340	64868620	21871760	35964844	17382096	66126996
1982	glycerophosphoethanolamine	Lipid	Phospholipid Metabolism	37455	LC/MS Polar	100001620	3075	214.049	123874	33049-08-0	C01233	HMDB00114	82702792	58015440	58265196	23881796	68756784	71875824	126117208	54412624	39724460	46010604	82544336	59197592	55795448	25871288	38123408	2512715	22295734	24890212	30653040	43420984	18585510	23032752	72678528	32727842	27856978	75549696	65640464	49994844	99608504	87213480	95751512	49445428	132012016	53799404	62268524	33064036	45982736
2549	glycerophosphoglycerol	Lipid	Glycerolipid Metabolism	48857	LC/MS Polar	100001619	2430	245.043	439964		C03274		11044306	6.22305e+06	6.15265e+06	2071363	12149494	17657670	12220072	7149397	8210903	3052227	13101555	8102398	4577252	4301197	4096723	321650	1174439	2416181	4060696	4631288	2477231	2551560	6396240	3268743	4109376	10653021	8.36657e+06	5769689	9842885	13290828	28691012	6289515	21929588	9535643	7.79503e+06	3.28078e+06	4585926
1984	glycerophosphoinositol*	Lipid	Phospholipid Metabolism	47155	LC/MS Polar	100001621	3850	333.059	167572	16824-65-0			7919137	2173061	2.89415e+06	859979	6665140	6709171	9134899	2684181	5818698	1601788	4491837	5425464	2483021	2297886	2387793	199734	1790351	1.50066e+06	2260560	1646220	1811625	1359731	3535979	1.73191e+06	2677994	3.23587e+06	2613824	2286699	11591681	4070093	13040362	3794573	5911466	2338571	4534484	1499434	3.46926e+06
1978	glycerophosphorylcholine (GPC)	Lipid	Phospholipid Metabolism	15990	LC/MS Pos Early	100000269	672	258.11	71920	28319-77-9	C00670	HMDB00086	1097418496	780706176	764960064	509994816	812925888	725188800	1203977088	758111424	620564864	520863552	761949824	621730176	917327680	504086784	524965408	134807936	425779328	422875232	545929600	636731712	405711488	547863104	814920576	517430272	505296032	830053248	871118720	749232256	821692480	775772928	784541696	909579136	1134936448	595385024	971826752	574494848	698958720
1983	glycerophosphoserine*	Lipid	Phospholipid Metabolism	57404	LC/MS Pos Early	100015666	577	260.053	3081457				450317	440759	545341	189907	563696	510994	641718	391797	946218	439199	450737	644298	761951	479946	608356	163365	208716	270192	470315	637968	441236	435550	392103	475416	470740	524494	693784	438248	805373	461001	548202	634240	425796	280131	655876	331057	378980
1	glycine	Amino Acid	Glycine, Serine and Threonine Metabolism	58	LC/MS Pos Early	340	1375	76.0393	750	56-40-6	C00037	HMDB00123	664920576	349110976	455205600	207983184	395369440	657330304	593465664	374571264	476091488	341940096	562895168	543371584	428919456	316471392	352582848	74508720	185952752	283073824	339398176	332733728	248428032	305673888	460733120	224708256	242040720	436791232	410889440	366528224	381033952	426370176	618765376	472990976	598576384	381505248	502363488	259096736	276363168
3096	glycochenodeoxycholate	Lipid	Primary Bile Acid Metabolism	32346	LC/MS Neg	1628	5236.1	448.307	12544	16564-43-5	C05466	HMDB00637	1753530	750983	1248008	154636	460189	655922	1063520	302847	1364389	147054	66420	1269941	292822	200007	195974	62579	182159	263472	227019	187124	48248	230518	970083	399617	202733	129879	348067	268466	281733	278013	258607	882275	133220	35351	290858	303470	118738
3089	glycocholate	Lipid	Primary Bile Acid Metabolism	18476	LC/MS Neg	342	5163	464.302	10140	475-31-0;863-57-0	C01921	HMDB00138	322184	174337	687701		542217	593355	246580	387783	883579	124475		791712	58499	66103	60914		86386	102700	120803	21437		456236	256135	140902	62402	71745	63914	697158	465826	829858	240814	835874	125918	21428	218154	422646	167751
3119	glycodeoxycholate	Lipid	Secondary Bile Acid Metabolism	18477	LC/MS Neg	100000436	5281	448.307	3035026	360-65-6	C05464	HMDB00631	3480399	1867163	4229700	56521	2878313	5204695	2365523	5629768	8705494	2246028	158524	6306771	731430	361511	622839	235426	356844	922666	251897	419621	147206	1476303	2884308	980938	852758	592750	1015661	1451504	1465307	2673550	1906064	3397257	981587	343013	1993697	1498821	1879629
3130	glycolithocholate sulfate*	Lipid	Secondary Bile Acid Metabolism	32620	LC/MS Neg	100001657	5011	255.631	72222	15324-64-8	C11301	HMDB02639	127419	31259	103310		80554	102812	119142	124108	177692	27586		122498	35126	32470				70309		37677		27333	27333	16721	42455	69571	16262					138377	73925		25255		22313
2745	glycosyl-N-palmitoyl-sphingosine (d18:1/16:0)	Lipid	Hexosylceramides (HCER)	53013	LC/MS Pos Late	100009272	2623	700.572					992071	529907	1.52286e+06	318075	1065747	808445	1087911	999234	759214	531189	1674621	1012522	654895	733586	218984	211820	534384	823683	848169	498173	800328	199413	377783	354496	672090	502428	240296	1120643	1320855	407327	751122	751877	1176965	699218	774259	973311	808821
2746	glycosyl-N-stearoyl-sphingosine (d18:1/18:0)	Lipid	Hexosylceramides (HCER)	52234	LC/MS Pos Late	100001882	3053	728.604					111998		279486		58098	69425	132760	145602	173220	76467	174460	86078		353509				225813	202697	177974	139208			133105				112633	127760			120655	92940		157021
729	glycylleucine	Peptide	Dipeptide	34398	LC/MS Pos Early	100001258	3059	189.123	92843	869-19-2	C02155	HMDB00759	188508	114693	473807	80978	113263	292991	363510	139154	138213	85646	190636	173860	71705	99365	153863			48567	144499	181987		112135	172668			117344	145078	101832	114122	218716	189203	150563	386389	142725	170826	164282	52266
739	glycylvaline	Peptide	Dipeptide	18357	LC/MS Pos Early	100000487	2734	175.108	97417	1963-21-9		HMDB28854	443640	444307	682849	351035	391189	629938	974925	547229	438867	423089	377152	674533	262580	486442	610298	54166	238348	229331	513292	464016	377259	573571	410037	175738	92800	329647	460984	431180	498878	521766	496845	452167	746502	349477	539137	506761	327621
4092	guaiacol sulfate	Xenobiotics	Benzoate Metabolism	46111	LC/MS Neg	100004208	2344	203.002	22473			HMDB60013	174575	24558	1362246	102233	96341	83837	151404	297365	73458	180873	39092	248032	2633632	214424	337278	955293	1718421	2335777	83432	206325	1231929	4133113	431788	180458	89158	116187	835757	219607	10493937	713168	771407	68048	287568	314633	2050644	7868870	80542
455	guanidinoacetate	Amino Acid	Creatine Metabolism	43802	LC/MS Pos Early	344	1937	118.061	763	352-97-6	C00581	HMDB00128	9654401	6103810	7878606	4066561	8295396	8570900	8.33082e+06	7062424	11174730	7172624	9308562	7977529	11924508	11689218	9520055	6466970	7709177	9526368	10231585	5946410	7588727	6910657	6361248	7805363	5185855	10382507	9953013	6591299	15569615	6706727	8000551	9746259	8803582	8.2902e+06	11519606	5084489	7519975
3805	guanine	Nucleotide	Purine Metabolism, Guanine containing	32352	LC/MS Pos Early	172	2032	152.057	764	73-40-5	C00242	HMDB00132	204276704	154657520	69628704	96454488	130412232	175790288	184801936	163266688	169130704	107717288	156599520	170651280	165527072	155418432	128644256	61904992	99511840	89601528	127296248	132390384	113323232	114848416	158172912	115133320	147461776	167797344	165322528	116420344	137040560	180319328	179610928	202608240	208398784	149099328	74270000	121475856	111585064
3804	guanosine	Nucleotide	Purine Metabolism, Guanine containing	1573	LC/MS Neg	1099	1662	282.084	6802	118-00-3	C00387	HMDB00133	38867616	17587232	23918928	11871616	29480620	38908056	38144100	22584424	30302130	16839852	34172904	27477504	21896284	22009374	16700860	5190420	10782719	17290152	24150066	16915516	15798151	18097832	27754404	12094565	18226742	23685130	24091834	23177364	33121598	30447230	45718288	28380226	36236812	26441748	37058036	16959352	23144500
3799	5'- GMP	Nucleotide	Purine Metabolism, Guanine containing	2849	LC/MS Pos Early	347	800	364.065	6804	5550-12-09	C00144	HMDB01397			1075070			158254	106479		57693		169894	46115	62411		293061	55220			932088										573868		859233	61176	708388			68443
3967	gulonate*	Cofactors and Vitamins	Ascorbate and Aldarate Metabolism	46957	LC/MS Polar	100001586	2750	195.051	152304	20246-53-1	C00257	HMDB03290	12251053	5071823	6792791	2991407	7286926	12010325	10427003	7299320	10262918	5137830	7789091	8599972	6246148	6.85166e+06	6222734	693159	2481209	2883550	4805670	4637713	3.36518e+06	4205724	5653105	3854846	4489243	5105637	7074363	8172960	27428432	8.12389e+06	12404257	7.28286e+06	8.07024e+06	5824875	11851042	3107923	5917865
4014	heme	Cofactors and Vitamins	Hemoglobin and Porphyrin Metabolism	41754	LC/MS Pos Late	100001386	1124	616.176	26945	14875-96-8	C00032	HMDB03178	22680926	11174550	3203435	3592652	14321013	6137398	21374468	35911676	46212108	15800257	15768868	17448854	22868728	35900272	13913773	5510673	19125524	20092446	41475672	31153616	23411940	8785938	15922707	34069864	15980860	28624624	15702607	11489179	9152855	14796141	23274356	34697080	12570069	11270916	24126158	8800222	7850371
2856	heptadecasphingosine (d17:1)	Lipid	Sphingosines	57427	LC/MS Pos Late	100015724	1377	286.274	5283557	6918-48-5			121266	202016	329670	73326	215235	225465	260682	188672	129615	106614	236953	201856	137255	113860	110544	41488	110976	161379	132469	174925	178759	164871	116198	120266	222539	236041	217730	137947	151997	179264	163095	295369	658065	83285	328640	212575	89858
1329	heptanoate (7:0)	Lipid	Medium Chain Fatty Acid	1644	LC/MS Neg	925	3670	129.092	8094	111-14-8	C17714	HMDB00666	251274	211434	444801		242932	186148	305072	182984	400297	296754	216580	238388	415932	355542	276981	243989	400090	254250	331847	239759	277321	198202	245384	264742	254819	364862	516023	282617			181253	383806	598639		595765	203314	283086
1393	hexadecadienoate (16:2n6)	Lipid	Long Chain Polyunsaturated Fatty Acid (n3 and n6)	57652	LC/MS Neg	100009394	5398	251.202	13932172	28290-73-5		HMDB00477	3088396	4630911	8258563	3616561	2440097	3.57287e+06	4257604	1849150	2650684	1338818	5955608	2497054	1887571	1304744	2552769	1555163	2648427	3334918	3719579	3019554	1915248	1839691	1518077	753064	1427010	3151433	2563066	2249370	2070462	3846381	2160689	2228018	11643092	1973334	2126848	1924030	1796283
1519	hexadecanedioate (C16)	Lipid	Fatty Acid, Dicarboxylate	35678	LC/MS Neg	100001614	4615	285.207	10459	505-54-4	C19615	HMDB00672	2.09269e+06	1052640	3419241	873254	789238	1415949	1594790	1.67636e+06	1133450	708300	5763655	1059209	1909585	2501460	3.24975e+06	577937	2192311	1608902	1826066	1766217	2335456	1141532	2709019	1446429	2073045	558719	1184511	2513453	2356981	662913	1544332	911263	1338127	845189	4027141	1028204	872573
2855	hexadecasphingosine (d16:1)*	Lipid	Sphingosines	57428	LC/MS Pos Late	100015723	1289	272.258					463861	365574	583102	250354	300848	571484	982120	439022	558391	173851	552298	487248	205405	152184	132870		105593	246423	357220	450321	287803		180022	210216	606107	256653	200179	158969	488626	342760	281247		2271723	170983	263416	272134	263871
1378	hexadecatrienoate (16:3n3)	Lipid	Long Chain Polyunsaturated Fatty Acid (n3 and n6)	57651	LC/MS Neg	100009393	5330	249.186	5312428	7561-64-0			38493	81162.8	108387	46386	59665.4	42475.3	61315.1	31747	43939.7	33256.7	88374.1	37720	34921.3	30076.7	49749.4		32514.1	60971.9	64365.9	46584.9	31620	15630.2	33119	13300.7	29982	68650.3		31689.8	35282	53982.5		43069.4	124140	33124	53898
1520	hexadecenedioate (C16:1-DC)*	Lipid	Fatty Acid, Dicarboxylate	61862	LC/MS Neg	100019975	4380	283.192					330545	156500	382110	126920	124868	142827	266798	225817	218262	126645	823004	147479	182306	429281	357565	64998	387707	147727	289366	231279	290321	178158	180617	200875	434812	88290	203773	320049	496005	61835	327158	120340	249729	122771	329398	95493	79168
1638	hexanoylcarnitine (C6)	Lipid	Fatty Acid Metabolism (Acyl Carnitine, Medium Chain)	32328	LC/MS Pos Early	100000781	3358	260.186	6426853	6920-35-0		HMDB00705	6197642	6385457	4351405	1658492	7.98508e+06	9716607	5919518	3438585	3438736	2837887	5993877	6157422	3.74064e+06	6475937	4064612	299115	1427709	1527365	3589250	3005405	2322461	1682038	4177918	2614795	2048729	11362180	3264268	4483367	5609465	4640124	6951942	1993535	24168752	4.06619e+06	5821531	2387656	4899155
1600	hexanoylglutamine	Lipid	Fatty Acid Metabolism (Acyl Glutamine)	54907	LC/MS Neg	100001733	2780	243.135					551439	57656	190765		128561	172124	468019	85430	347387	81781	62680	89442	75363	216653	377118	135037	104449	142814	201802	166160	1071202	239730	864888	130156	32781	97330	745826	195694	1224276	26552	237334	102745	8050873	26520	530322	137186	43928
1613	hexanoylglycine (C6)	Lipid	Fatty Acid Metabolism (Acyl Glycine)	35436	LC/MS Neg	100001527	2900	172.098	99463	24003-67-6		HMDB00701	177753	89661	173090	71750	102734	154019	188419	71422	77649	70575	77956	162577	242755	186938	71520	193007	206160	70914	145102	118103	96760	97002	170698	76235		109590	79276	172291	1.90361e+06	97912	64660	141904	140651	65838	275872	68485	76424
4057	hippurate	Xenobiotics	Benzoate Metabolism	15753	LC/MS Neg	100000014	2106.9	178.051	464	495-69-2	C01586	HMDB00714	5771097	3046639	12487586	1163921	7594904	11658992	22313492	3159275	17188324	5056392	6688692	12303256	5578395	21103818	29091304	8.09935e+06	5796326	11378945	15440855	37480892	14028043	7687863	37272784	52576636	24981864	3943594	24088504	35927152	672946496	61270624	45854208	76681056	15313302	3.88081e+06	13465330	18161328	23706906
83	histamine	Amino Acid	Histidine Metabolism	1574	LC/MS Pos Early	354	3035	112.087	774	51-45-6	C00388	HMDB00870	196215280	170676912	85066552	216140192	203946608	177423888	239548128	163359520	164808160	175051408	117845088	292983680	304350912	360672672	309209760	39320088	156137232	137045440	188978336	234298336	203936912	238273984	113136304	178984272	16228085	313763776	117711400	213902736	108882152	230839520	205108768	181174400	329304800	167903680	204624432	101224864	94221976
67	histidine	Amino Acid	Histidine Metabolism	59	LC/MS Neg	355	755.9	154.062	6274	5934-29-2	C00135	HMDB00177	48487968	61537608	52465976	29947542	46899788	50399312	54421392	33525728	53705024	45151444	54667328	39621856	52210544	55096676	49004952	18740874	30640916	30450426	50996640	53914336	40424188	23834772	56881096	25237710	38354684	26387388	57999544	45604396	39895784	57471756	62458808	56726536	57123964	48236400	61471772	35724580	41847372
4439	histidine betaine (hercynine)*	Xenobiotics	Food Component/Plant	62278	LC/MS Pos Early	100004059	2094	198.124	3083620	534-30-5			828336	181752	185044	243485	78432	168399	129760	1273123	359184	159877	300731	188632	115824	653351	94250	78632	82684	360216	173339	210274	172544	274204	211684	221935	279045	1463076	278516	207928	143474		90734	444740	637785	110943	1004316	42802
424	homoarginine	Amino Acid	Urea cycle; Arginine and Proline Metabolism	22137	LC/MS Pos Early	100000961	2882	189.135	9085	156-86-5	C01924	HMDB00670	1.85204e+06	1823099	2594338	607643	3.37634e+06	1.90923e+06	6.76722e+06	3928539	4367666	3.42854e+06	2876674	2592462	3705155	2365253	3013801	639265	3152241	2054696	3.68901e+06	930764	3537038	4448481	1.07364e+06	3296605	1570220	2605569	5692566	5452031	5443452	5531030	8.14842e+06	7424295	3.85174e+06	5209436	7.62266e+06	3762131	2615031
425	homocitrulline	Amino Acid	Urea cycle; Arginine and Proline Metabolism	22138	LC/MS Neg	100000963	789	188.104	65072	1190-49-4	C02427	HMDB00679		53991	39086		56591	63420	103869	37964	154068		54273	61114	89685	140056	245437		53733	58558	187166	30701	45602	36737	129055	83011	60068	61529	189934	241095	464650	71187	218589	148400	43433	136822	84419	59475	79901
4442	homostachydrine*	Xenobiotics	Food Component/Plant	33009	LC/MS Pos Early	100001550	1750	158.118	441447	1195-94-4	C08283	HMDB33433	915009		468486			191790	820682	152053	1432882	235053	378054	312288	132372	677156	4461052		143794		338022		296166	371080		320979	371349	222760	200586	259939	1350295		204356	466405			541262		247071
73	hydantoin-5-propionate	Amino Acid	Histidine Metabolism	40473	LC/MS Polar	100002514	2080	171.041	782	5624-26-0	C05565	HMDB01212	390962	614601	549881	34066	495687	533013	332941	315656	1522173	252771	286127	206275	646148	338792	296500	623202	396888	317020	477767	655276	198901	328580	668215	247373	204058	396980	420409	267526	12957208	46515	112212	443856	819688	213335	412184	164785	138517
5154	hydroquinone sulfate	Xenobiotics	Drug - Topical Agents	35322	LC/MS Neg	100001604	1395	188.986	161220	123-31-9	C00530	HMDB02434	3262071	105211	105327	37282	22857	164103	38107	14446	68178	662920		217828	113202		86214	108034	16520	173045	80759	262449		38426	486913	63948	76753	95136	43031	130449	2883046	45379	54385	103024	76887	51333	106713	359701	640946
41	hydroxyasparagine	Amino Acid	Alanine and Aspartate Metabolism	62060	LC/MS Pos Early	100020205	1149	149.056	97663		C03124	HMDB32332	1374958	813551	1187867	979829	1122810	1.62963e+06	1618880	1399982	1.91882e+06	965292	1419037	1198948	1963622	2342143	1424384	773673	1.64655e+06	1485718	1738915	1.95764e+06	1490680	1855355	1.72848e+06	1256515	1409695	1224191	1736014	2.04339e+06	3257636	1.82723e+06	1581199	2243941	1470680	1308724	2741987	820921	2.08584e+06
110	hydroxy-N6,N6,N6-trimethyllysine*	Amino Acid	Lysine Metabolism	62959	LC/MS Pos Early	100021123	2759	205.155					4091844	1800698	2747985	651009	2657340	3417572	4802464	2721023	2976980	1410332	5.64143e+06	3474928	2663420	1766154	1354214	245323	753130	2201495	2314647	1558372	1631921	1711654	2387425	1022904	1189531	3377931	2.00397e+06	1972158	3296388	3354282	4180570	2684970	5817789	2446640	3266038	3324265	1663852
2792	hydroxypalmitoyl sphingomyelin (d18:1/16:0(OH))	Lipid	Sphingomyelins	62851	LC/MS Pos Late	100021000	2056	719.57					122051	83673	233317	52573	103680	137219	192444	164854	252905	166437	175953	212209	221693	253069	143351	78701	162866		196380	132440	297428	68578	272617	130856	111742	107581	112643	340292	150812	98357	140562	152696	195582	128517	324768	214137	159537
405	hypotaurine	Amino Acid	Methionine, Cysteine, SAM and Taurine Metabolism	590	LC/MS Pos Early	358	724	110.027	107812	300-84-5	C00519	HMDB00965	88235176	38622256	144557056	27004550	58957248	107375184	98386816	226313040	62615868	106301552	137733104	42384076	69954680	126920968	88219032	13520724	43096692	32014464	108795936	22136528	90367184	67703376	96032904	40914464	71652088	43398552	158576960	211951168	172795456	106460936	270530944	86645520	79905320	128312664	123487800	31442522	90478432
3745	hypoxanthine	Nucleotide	Purine Metabolism, (Hypo)Xanthine/Inosine containing	3127	LC/MS Neg	171	1291.2	135.031	790	68-94-0	C00262	HMDB00157	195920880	120058728	87370432	64672572	128461928	175708496	162875472	122606256	145862976	99993312	170539456	133561960	118236872	102088200	113801928	27551514	72830312	81118376	90259640	105288496	91464496	76537976	146087744	79951776	100690936	110060576	145109440	107547088	114930008	143876544	187574304	141099680	186594304	135301312	116418800	91482200	92430656
78	imidazole lactate	Amino Acid	Histidine Metabolism	15716	LC/MS Pos Early	100000263	2040	157.061	793	14403-45-3	C05568	HMDB02320	1261778	1567421	1770962	1001408	1.03071e+06	1728892	2163455	1055988	1910522	3914422	1609185	2121009	1405662	1693521	1341571	994936	1.89711e+06	1486862	1.5671e+06	2293981	1424338	1345827	2.04955e+06	1698715	1291109	1566591	1224827	1131065	5344021	1289556	1280069	2195242	1103546	831810	1586723	974768	1116595
76	imidazole propionate	Amino Acid	Histidine Metabolism	40730	LC/MS Pos Early	100003434	2263	141.066	70630	1074-59-5		HMDB02271	1893527	1295622	12835308	1197992	23729068	3794252	5898678	1128473	80593296	4703407	841784	1397514	1156068	484846	3534229	528246	4343738	841676	1079538	461849	1369447	1163323	1505549	642899	1146492	3886000	3794088	1.78911e+06	8363556	331429	2.89457e+06	918361	2054177	3526188	1856668	572227	443759
275	indole-3-carboxylate	Amino Acid	Tryptophan Metabolism	38116	LC/MS Neg	100002185	1710	160.04	69867	771-50-6	C19837	HMDB03320	57702		211355		199725	238989	80332	37980	259449	56577	26396	35466	37172	51654	68398	26054	141525		62722		38525	47484	78130	52361	41831	138394	81545	77988	334407		83490	43445	79245	57848	105831		24970
267	indoleacetate	Amino Acid	Tryptophan Metabolism	27513	LC/MS Neg	100001034	2200	174.056	802	6505-45-9	C00954	HMDB00197	189134	95673	119135	71240	221971	173504	103887	83312	324931	77847	49946	154034	79275	65692	161604		112789	40153	121928	69741	57896	50124	112232	49630	57383	63122	129262	78368	210526	52977	174301	163769	150286	113402	110594		55749
272	indoleacetylglutamine	Amino Acid	Tryptophan Metabolism	42087	LC/MS Neg	100001731	2535	302.115	25200879			HMDB13240	84978	40138	144077	20620	181864	444903	120323	60771	156728	54334	59761	169169	212249	63837	89854	143555	245417	18886	129077	15506	27192	140964	267133	66225		117031	135772	163895	13157668		167816	108455	247234	74060	181152		37227
266	indolelactate	Amino Acid	Tryptophan Metabolism	18349	LC/MS Neg	100000463	2286	204.067	92904	832-97-3	C02043	HMDB00671	3046039	795937	1905452	714798	645175	1020358	406337	1744841	989303	1645910	1472649	1974369	1797406	684587	674342	198817	417215	1.45384e+06	628880	874837	482688	1062202	4009971	1162873	1106544	237992	666109	294155	3772961	741626	534185	510635	498785	247711	635251	223161	383257
270	indolepropionate	Amino Acid	Tryptophan Metabolism	32405	LC/MS Neg	100001083	2795	188.072	3744	830-96-6		HMDB02302					44386	18502			49608			37625			255414				54549				33451	36704	150966	55516	22518		65911		424915			26141
271	indolepropionylglycine	Amino Acid	Tryptophan Metabolism	54917	LC/MS Neg	100010863	2926	245.093	7677842																																1708838		24659
3744	inosine	Nucleotide	Purine Metabolism, (Hypo)Xanthine/Inosine containing	1123	LC/MS Neg	361	1602.1	267.074	6021	58-63-9	C00294	HMDB00195	237041120	117101600	182562384	83094760	200857552	257952688	255416288	154026624	206094464	118815824	226554144	181824688	139059696	151705904	119933480	38389152	73835448	127086896	162092592	117352872	114442640	127148072	194295552	84917192	123889232	142848384	151444768	162971088	209196624	184045760	319504128	185497536	244741056	178794560	263174480	125597664	171065552
3743	inosine 5'-monophosphate (IMP)	Nucleotide	Purine Metabolism, (Hypo)Xanthine/Inosine containing	2133	LC/MS Pos Early	362	650	349.054	8582	4691-65-0	C00130	HMDB00175	142749		1528841	73255		113608					26316946				120360				460292										996250		727387		1.00809e+06			6853960	6384373
1954	inositol 1-phosphate (I1P)	Lipid	Inositol Metabolism	43849	LC/MS Polar	370	4785	259.022	440194	573-35-3;106032-59-1	C01177	HMDB00213	762074	267560	654740	228584	696381	604538	748659	618547	740990		819740	487840	543137	241341		88716	323669	87113	314455	397563	539181	466263	411654	145054	155707	930290	564543	268547	700017	1156499	1258142	282192	1413563	946397	289346	89230	568884
363	isobutyrylcarnitine (C4)	Amino Acid	Leucine, Isoleucine and Valine Metabolism	33441	LC/MS Pos Early	100001055	2810	232.154	168379	25518-49-4		HMDB00736	5974421	4878980	3688340	2512517	4742350	6641907	10585575	2235918	10308579	8.28739e+06	3273010	5190707	3865632	6.51266e+06	3080263	831779	2924242	1407487	4408915	3911948	3180111	1429385	6810869	1464381	2622636	5174812	7212453	6.93533e+06	20984200	2367172	8923987	7193590	7506285	3191783	6762343	2644521	2100431
364	isobutyrylglycine (C4)	Amino Acid	Leucine, Isoleucine and Valine Metabolism	35437	LC/MS Neg	100001590	1420	144.067	10855600	15926-18-8		HMDB00730	133721	113024	200064	37308	173126	245706	113898		110761		61458		238883	237532	88948	186752	217853		203269	125607	98624	132541	239444	167073		204810	167119	223036	4031083		207289	176481	158729	117954	308804		56406
1287	isocitrate	Energy	TCA Cycle	12110	LC/MS Pos Early	1206	773	210.061	1198	20226-99-7	C00311	HMDB00193	16767645	14368476	23453512	20307200	20733408	24465872	18998272	7967600	1251992	4024596	8203722	15352101	14282897	6166255	6326020	539033	4967054	1974988	4999145	5860425	3681646	20511878	12920078	4007279	4609881	12799735	9933541	36854424	33645136	40784688	50991104	16966090	36402212	47979084	12379580	16215624	27663432
1288	isocitric lactone	Energy	TCA Cycle	54724	LC/MS Polar	100009239	2970	173.009	98259	4702-32-3			330896		46813		83886	267863	289565	43409	260921		357574	67919	73044	117647					65643	80702	57247		118288			121167	66310		2030703	111783	159860	173871	346934	40217	141083		80061
329	isoleucine	Amino Acid	Leucine, Isoleucine and Valine Metabolism	1125	LC/MS Pos Early	376	2800	132.102	6306	73-32-5	C00407	HMDB00172	1086714240	697664576	641401408	318186336	548247296	919724480	690425152	423956928	641673408	476038368	688986880	574577792	542691136	516855104	512370784	168628224	389101536	365008768	546411392	579720896	423804896	374266848	656849856	306736096	337252480	584687296	587320000	495547168	452154784	635618624	748618816	754834176	974129792	522027776	628171008	347291744	404271456
763	isoleucylglycine	Peptide	Dipeptide	40008	LC/MS Neg	100003169	1992	187.109	342532	868-28-0		HMDB28907	484991	497232	787711	832077	494530	876217	907559	456788	446653	601005	635238	681123	357634	598166	541043	64019	648021	352272	526051	778438	443519	554860	457439	267035	123996	338678	889699	515785	561835	632327	590654	513254	480186	526336	716830	694971	327010
304	isovalerate (C5)	Amino Acid	Leucine, Isoleucine and Valine Metabolism	44656	LC/MS Neg	100000708	1564	101.061	10430	503-74-2	C08262	HMDB00718	243352	166146	1429425		1.56234e+06		583884	202909	1854408	572826		601492	231697	295741					4256663		240324					238121	394967					244493	274392				419050
306	isovalerylcarnitine (C5)	Amino Acid	Leucine, Isoleucine and Valine Metabolism	34407	LC/MS Pos Early	100001393	3085	246.17	6426851	31023-24-2		HMDB00688	21689078	7945919	14225637	3003403	55436768	17557784	16396013	20668900	59568572	13401849	18093486	35610708	10182060	12629438	7594562	831443	5594973	4427240	5992686	6633322	5.48352e+06	4297992	12185474	7791099	8272925	19547872	13739442	21434434	9285858	7333709	37778780	8.35826e+06	29702622	11417581	11314645	5370649	3578851
305	isovalerylglycine	Amino Acid	Leucine, Isoleucine and Valine Metabolism	35107	LC/MS Neg	100001452	1950	158.082	546304	16284-60-9		HMDB00678	357081	265112	471737	49743	451484	578900	271413	143790	296525	181545	125209	224357	336656	492602	263178	291582	440905	129251	340172	117840	136901	179565	432790	239524		431202	304751	469356	11921948	177646	334646	279728	421915	149562	567872	145072
244	kynurenate	Amino Acid	Tryptophan Metabolism	1417	LC/MS Neg	98	2224	188.035	3845	492-27-3	C01717	HMDB00715	7341534	937425	7910320	936871	696808	1250454	981231	3121862	1204517	2081149	1699708	1359198	4810785	620966	792132	501812	872623	2483113	1525099	548586	2149538	3320161	4139760	2312342	837901	505635	1078816	1048846	7711254	323551	2297762	459114	26692612	329890	4078544	447976	262766
240	kynurenine	Amino Acid	Tryptophan Metabolism	15140	LC/MS Pos Early	100000265	2739	209.092	161166	2922-83-0	C00328	HMDB00684	9003779	8.13685e+06	4219651	2.65511e+06	4284626	6.39259e+06	11103796	6700681	9723661	7349706	14168271	4925876	6578248	5466227	6658606	948331	2463623	7.03247e+06	9211731	2980226	2657282	5107808	3045538	3301803	3744614	5221738	7670943	8204447	2672320	5748668	14139184	5.19483e+06	22009716	11597114	3732831	6922984	4617132
1090	lactate	Carbohydrate	Glycolysis, Gluconeogenesis, and Pyruvate Metabolism	527	LC/MS Polar	482	1469	89.0244	612	79-33-4	C00186	HMDB00190	4172454656	3072434944	15132800000	3737467392	8225547264	8610686976	7927435264	8279448576	5922353664	4705432064	4428516864	8177989632	7348873728	4141350912	4814071808	2511384576	5629521408	7273196032	4815193088	3108582400	6818207232	10637108224	4631173632	5440859648	3463261952	4046274304	7832798208	3042820096	11828852736	5268482048	9032690688	3548099840	8130351104	6989953536	10072750080	10569621504	4091718400
1151	lactose	Carbohydrate	Disaccharides and Oligosaccharides	567	LC/MS Polar	393	3500	387.114	84571	5965-66-2	C00243	HMDB00186	582452352	10101661	93641720	2888061	584435328	157290400	111975472	318820992	249270672	4600788	196747616	446781312	99360864	1211135	47709032		203937	275211456	59800676	690159	52510728	297662816	29504802	482803360	43986500	633231744	1581398	7024821	74574016	9262360	2267293	6066434	140418736		74382272	11325889	19185720
2775	lactosyl-N-palmitoyl-sphingosine (d18:1/16:0)	Lipid	Lactosylceramides (LCER)	53010	LC/MS Pos Late	100009030	2527	862.625		4201-62-1			67823		299328		179068	47599		191784		62926	108772	257683		81137			150993		152862		57460				55999			119694		107685	114030		74713	107459	168744	179843	88051
1337	laurate (12:0)	Lipid	Medium Chain Fatty Acid	1645	LC/MS Neg	181	5300	199.17	3893	143-07-7	C02679	HMDB00638	18441442	25398370	31914128	17018800	18274286	25331416	35623728	11743149	23807472	16876414	31057680	16783372	22283648	13688687	20944020	13811705	17388424	21156896	20887288	15935947	16585173	18462496	22334586	12684697	11177772	41332396	20311528	14099459	17567552	15925715	14559001	14118031	50213936	9318409	31840680	15507944	12551541
1645	laurylcarnitine (C12)	Lipid	Fatty Acid Metabolism (Acyl Carnitine, Medium Chain)	34534	LC/MS Pos Late	100001392	1235	344.279	10427569	25518-54-1		HMDB02250	2756587	3083551	5839365	1427162	2197093	5.87312e+06	6291210	2312866	2600902	2841073	5197014	3.32859e+06	2803408	7033473	3187471	349678	1.51602e+06	1146205	2.98415e+06	2977965	2223595	1647198	4734288	1209082	1727001	3596155	2887136	2695977	2600452	2634061	5763767	1600889	11032245	4531281	5560632	1534273	3.58434e+06
289	leucine	Amino Acid	Leucine, Isoleucine and Valine Metabolism	60	LC/MS Pos Early	397	2864	132.102	6106	61-90-5			1550190720	839323392	718913856	426770144	746593728	1116218880	1011979456	606004992	929113472	603217728	980224128	781405184	789409984	725543936	773349824	158801696	362720640	468613824	673766656	730952448	532255904	534472480	750778496	404434432	425859424	744867072	803757632	680709376	616915584	901493952	1037255104	835665216	1344621824	722367872	767043648	443591296	455668928
952	leucylglutamine*	Peptide	Dipeptide	48189	LC/MS Pos Early	100003183	2620	260.161	4305457			HMDB28927	157422	182438	300042	439482	229734	320867	330616	202847	150913	209453	222213	215406	156492	180315	229674		127340	111156	187123	190758	186075	311011	145726	82150		161421	260612	122873	214118	344976	282512	119603	404811	244619	175787	276820	69521
782	leucylglycine	Peptide	Dipeptide	40045	LC/MS Pos Early	100003185	2778	189.123	79070	686-50-0		HMDB28929	323823	218191	313019	371256	196213	372018	355718	160393	187556	173998	281010	188468	174609	199463	242911	39540	144967	169576	266522	229497	243850	283511	188660		56199	145436	256305	169546	244978	344936	289970	260161	377372	346291	373353	214340	165822
2796	lignoceroyl sphingomyelin (d18:1/24:0)	Lipid	Sphingomyelins	57330	LC/MS Pos Late	100006298	3437	815.7		60037-60-7			1207036	1254890	3.64577e+06	1592314	886183	1260387	1965877	672834	1713248	2361823	1254404	939726	1147629	2309000	1160506	2290228	1264188	1625600	2997423	1614541	3356997	570740	526349	674609	1617978	654657	519847	1265646	1044735	1064583	714868	1149257	1220064	1270344	2789323	1232593	2471199
1653	lignoceroylcarnitine (C24)*	Lipid	Fatty Acid Metabolism (Acyl Carnitine, Long Chain Saturated)	57515	LC/MS Pos Late	100015834	1603	512.467							111117		72515	40976	131355		113204	92025	48648	56774	108246	69063	59142		73943	96519	123123	83855	87006	55466	85495	46419	64361			76903	50507				53265		159644	94490
1394	linoleate (18:2n6)	Lipid	Long Chain Polyunsaturated Fatty Acid (n3 and n6)	1105	LC/MS Neg	180	5535	279.233	5280450	60-33-3	C01595	HMDB00673	500552288	475589920	1106591104	455825088	520409376	372221568	559086080	256871120	408609728	306371264	692047552	333426656	286877792	284793664	245434592	354985920	436348800	466476032	565322688	370956128	292245888	223691680	284078880	94420840	173328288	316933664	292474848	360208832	215311376	349562304	425046464	455242176	733582272	176186720	440292160	211005136	313635616
1396	linolenate (18:3n3 or 3n6)	Lipid	Long Chain Polyunsaturated Fatty Acid (n3 and n6)	34035	LC/MS Neg	100001337	5450	277.217	5280934		C06426	HMDB03073	16032031	15779322	30537720	20925428	12412331	19528868	20551080	10179771	13791241	12789295	29005540	13042769	11489008	14244447	13946877	12966821	15006790	17029698	18257360	13018957	10787723	8920653	8504027	4292004	7812530	9994711	10202517	17085674	9035076	14810348	11384055	13648149	31883496	6976759	22321376	9514424	9322529
1673	linolenoylcarnitine (C18:3)*	Lipid	Fatty Acid Metabolism (Acyl Carnitine, Polyunsaturated)	57511	LC/MS Pos Late	100015831	1310	422.327					725042	269365	668837	142206	335616	1.43642e+06	881723	291073	727951	191384	962306	667301	368651	329130	292902		141812	89078	356436	457165	163183	210790	245676		206775	273283	123673	264080	560508	819213	1781108	443176	1614975	1582503	256710	133399	367535
1927	linoleoyl ethanolamide	Lipid	Endocannabinoid	52608	LC/MS Neg	100006726	6150	322.275	5283446	68171-52-8		HMDB12252	716696	213233	1530512	177169	367587	786034	943562	206851	262004	270383	709460	222215	158253	94194	206267	213756	173735	264782	547117	172727	272720	198235	262819	52038	161762	244057	224496	205332	333361	395616	823132	783488	692770	168869	306979	161561	418176
1672	linoleoylcarnitine (C18:2)*	Lipid	Fatty Acid Metabolism (Acyl Carnitine, Polyunsaturated)	46223	LC/MS Pos Late	100003151	1430	424.342	6450015	36816-10-1		HMDB06469	9574751	4673048	14395311	2914301	6155533	22091700	16740357	6631864	6308288	4709480	15990973	8428595	6083551	6218875	4999737	604535	4.03969e+06	3.44878e+06	6.78272e+06	6348418	4282355	3.67769e+06	11999194	1118898	3.14562e+06	6756095	4358236	5183780	8424981	20020112	51330576	11094336	31657304	57941800	7663262	4701013	8297373
3124	lithocholate	Lipid	Secondary Bile Acid Metabolism	1483	LC/MS Neg	405	5372	375.291	9903	434-13-9	C03990	HMDB00761	237058				2589041	704709			1078377	114274					277295																						7792384
4021	L-urobilin	Cofactors and Vitamins	Hemoglobin and Porphyrin Metabolism	40173	LC/MS Pos Late	100002568	901	595.349	5280818	34217-90-8	C05793	HMDB04159			39849		204821	210207			100616								64315	68408			138278	87729					45182		86887	62601	50085		295380	246083			6351556
98	lysine	Amino Acid	Lysine Metabolism	1301	LC/MS Pos Early	407	2850	147.113	5962	56-87-1	C00047	HMDB00182	346387616	336360448	369237376	217470944	446016864	374837760	493094560	345951712	557168832	309014080	358128288	462430720	378334880	281421600	264268480	115130328	212825680	261823712	305648032	289644160	265706160	276195616	266156160	173176736	164619600	377400800	482858176	316243008	270845600	388109760	394270176	310251008	476696288	293473312	396462880	296496928	158903760
1295	malate	Energy	TCA Cycle	1303	LC/MS Neg	409	615.6	133.014	525	6915-15-7	C00149	HMDB00156	491410976	213376480	313343392	88292640	359826016	477083072	454924032	236825792	308919104	195098624	378237600	327462432	144601296	213764992	204441360	64552572	129029696	147915280	248405936	149267088	192212768	165780208	352227584	119105424	188202864	343994176	287167008	229128800	349132416	370794496	621143360	280485728	588586816	439256544	300367232	175684032	300393312
1313	malonate	Lipid	Fatty Acid Synthesis	15872	LC/MS Polar	818	3447	103.004	867	141-82-2;26522-22-85-0	C00383	HMDB00691	17477724	14279935	24698376	7731495	12651465	22065690	23647530	19004032	30214240	13319280	11809064	17833068	17219716	16725920	10617712	5185308	15016143	11541950	18524482	11425642	18690102	26944976	9779351	15653591	9615773	11088228	20599966	16953006	27429152	11563279	8777630	13995481	16810006	6311730	17202684	7721266	16269361
1312	malonylcarnitine	Lipid	Fatty Acid Synthesis	37059	LC/MS Pos Early	100001526	2086	248.113	22833583	853728-01-5		HMDB02095	1226292	822298	1098231	742235	1392602	1574385	2603067	735822	1265951	1210117	1396704	1054217	1459546	1089728	1159811	464872	802173	861842	969535	1294553	1469640	1064287	1393400	727965	1079589	684122	1088810	1046538	505741	1041270	1302834	1260779	1470566	1312186	1200485	1068637	1184096
1146	maltose	Carbohydrate	Glycogen Metabolism	15586	LC/MS Polar	913	3329.4	387.114	10991489	6363-53-7	C00208	HMDB00163	8852755	5943345	4823628	2377999	9256674	8119873	4375809	5379028	10827229	3197226	4820677	8964504	8054832	4609588	4416283	1240610	4810698	4431407	4073048	3422183	5338454	6055724	4928847	8406411	6676952	6.8629e+06	7.16987e+06	6626251	12304563	7072463	4568152	6894603	8240913	2434466	3707309	6.26316e+06	4319646
1141	maltotetraose	Carbohydrate	Glycogen Metabolism	15910	LC/MS Neg	100000275	910	665.215	446495	34612-38-9	C02052	HMDB01296	1217705	505537	513783	334400	2063627	646500	1034971	1465511	2208578	772389	835067	2709573	2406923	1134511	648876	328184	1772006	1798377	1056796	732392	1056655	1632376	2396845	3.76517e+06	2082817	1390141	2109897	2.07353e+06	2.00914e+06	1419171	931574	2314048	901190	341222	1460755	2495074	952930
1143	maltotriose	Carbohydrate	Glycogen Metabolism	44688	LC/MS Neg	100000276	812	503.162	439586	1109-28-0	C01835	HMDB01262	2294320	978487	894828	482169	857866	1381844	1320420	1716762	2778336	1.00997e+06	1185320	3.54247e+06	2895772	1419181	1059726	363027	1749725	1799953	1136696	869862	1255532	1.84198e+06	2222945	3519963	2258800	1206011	2558879	2238722	2917115	1.9615e+06	1379313	2424299	1598723	604719	1410948	2257427	1130682
1198	mannitol/sorbitol	Carbohydrate	Fructose, Mannose and Galactose Metabolism	46142	LC/MS Polar	100001740	2320	181.072	5780		C00794	HMDB00247	6.67092e+06	3419140	5497652	1.81564e+06	7.50392e+06	6.33651e+06	14654453	3664568	8.09765e+06	4.52032e+06	8681216	6807356	5681554	3301800	8902274	323625	2.0078e+06	8542628	6.49951e+06	6340464	2.24199e+06	6.0932e+06	3.67135e+06	1986040	3367943	4784905	4.97566e+06	2.89311e+06	9597040	3.15227e+06	6964556	5.946e+06	6315457	3.16361e+06	5842382	2663349	3.547e+06
4465	mannonate*	Xenobiotics	Food Component/Plant	62864	LC/MS Polar	100003695	2736	195.051	3246006	642-99-9			2114041	941381	2814497	631319	1.99934e+06	3540595	3727016	1804669	2631937	1726026	2275727	2743469	1590411	2561832	1.86442e+06	513097	817754	1724521	1816388	852344	749822	2057101	1280258	1760218	2572523	1353817	1971695	4128938	18052820	1620721	4608642	2907102	1.8568e+06	1690399	4257159	833057	1734617
1199	mannose	Carbohydrate	Fructose, Mannose and Galactose Metabolism	48153	LC/MS Polar	803	2200	225.062	18950	3458-28-4	C00159	HMDB00169	6681198	4019372	3886641	1807948	6628943	7744033	7076560	4973485	6602628	4410487	5376875	8527530	4170928	3017229	3415884	324336	1660062	2844212	2911044	4399756	2469507	3879758	4268053	3398022	3657072	4607679	5537019	3423749	4858641	4313112	3294338	5239495	4313249	1161784	4586800	3195421	2364829
1344	margarate (17:0)	Lipid	Long Chain Saturated Fatty Acid	1121	LC/MS Neg	891	5731	269.249	10465	506-12-7		HMDB02259	47104704	44862836	87860720	50242420	39309660	20965184	53247084	27408586	36949560	50073096	88880280	30274024	41458696	34428840	31631908	54754808	64854340	58674852	61883512	38813752	36627944	32965496	36238056	15836403	20673914	35307936	41293580	43357720	27681428	38797176	54565484	58855340	38525892	21458836	54912968	29167296	45501348
1649	margaroylcarnitine (C17)*	Lipid	Fatty Acid Metabolism (Acyl Carnitine, Long Chain Saturated)	57512	LC/MS Pos Late	100004054	1424	414.358		106182-29-0		HMDB06210	2527129	3125105	9332702	1503768	2407690	4140911	7.39787e+06	1926624	2186439	4279518	5082461	4676023	4731489	3007607	3455693	643152	1.80679e+06	2.90748e+06	3868682	3819929	3724562	2256649	4726197	1116472	1424347	2199170	1911283	1726900	1533228	2591732	2880702	1939480	3987469	2691789	3666938	1949247	2734786
1406	mead acid (20:3n9)	Lipid	Long Chain Polyunsaturated Fatty Acid (n3 and n6)	35174	LC/MS Neg	100001472	5650	305.249	5312531	20590-32-3		HMDB10378	9578720	4.44682e+06	15545090	1.79687e+06	3864381	5504975	7621290	4513947	5139844	3229393	6229045	4699261	4381285	3610090	2524924	1.30576e+06	4565044	5012016	6005263	4.19099e+06	4098950	2397333	2762165	1175644	1.7741e+06	2.43096e+06	3650671	4051785	3106496	4.11292e+06	6186161	9306502	5990861	1816619	3958918	2271147	3.18121e+06
371	methionine	Amino Acid	Methionine, Cysteine, SAM and Taurine Metabolism	1302	LC/MS Pos Early	415	2526	150.058	6137	63-68-3	C00073	HMDB00696	477443552	307656480	218369024	199581104	305249472	378475328	408266176	257578240	307695840	229798592	375646880	332724576	288553568	265628272	300531808	88443144	140619568	188808128	226727504	299337856	215051936	219543456	267065360	162367776	162690304	368131712	360081664	275557472	231688592	393650208	434180160	257062640	548682816	320243328	234246272	197577856	169043824
376	methionine sulfoxide	Amino Acid	Methionine, Cysteine, SAM and Taurine Metabolism	18374	LC/MS Pos Early	100000039	1272	166.053	158980	3226-65-1	C02989	HMDB02005	10992086	4905959	4596087	2.84676e+06	5238685	8579630	7944813	3645869	9566247	3838325	6751332	4856105	5673228	4209945	8250638	1696833	3487342	4113250	5649827	5512801	3708799	3302016	5592177	3.22818e+06	2.61527e+06	6804444	6837799	5013409	6244314	5095779	8104246	5212529	11457773	4721568	6057778	4203518	2493848
4579	methyl glucopyranoside (alpha + beta)	Xenobiotics	Food Component/Plant	46144	LC/MS Neg	100005864	1070	193.072					1109010	838630	102187	398646	786436	2040169	427509	423708	285759	394785	1.46646e+06	889412	656293	214346	406652		250161	291478	79881	551239	340808	687136	837190	876063	733839	1197059	873327	464604	915480	2638881	1263054	227130	1140716	1073627	44325	585701	320869
4127	methyl-4-hydroxybenzoate sulfate	Xenobiotics	Benzoate Metabolism	48429	LC/MS Neg	100006116	2873	230.997					27309	26027	419209			23102	50466	17050				18094	90025							25986		40775				41973
1598	methylmalonate (MMA)	Lipid	Fatty Acid Metabolism (also BCAA Metabolism)	1496	LC/MS Polar	418	3078.4	117.019	487	516-05-2	C02170	HMDB00202	10789765	5246801	6.87024e+06	1348174	10592956	9681716	10420114	3985680	20172998	2399099	8943734	6871307	5724061	8.23218e+06	6644107	2258326	4.02264e+06	3493393	7975400	3.79141e+06	5432666	4403210	6627635	4516775	5077729	6298298	10839093	6295512	29931012	8.09834e+06	17819454	5822787	22737840	6253218	10788467	2615152	7397703
3898	methylphosphate	Nucleotide	Purine and Pyrimidine Metabolism	37070	LC/MS Polar	100001805	3760.1	110.985	13130	7023-27-0		HMDB61711	566233280	183785840	181652784	80074800	494922112	727758528	566183296	287702560	446077760	215900992	582681216	459584224	194685456	217042576	217411968	17403480	103725784	173187296	184298176	231061168	139708208	198679808	475523424	168862320	289420672	276245664	368422336	230282848	449391872	439370496	503244096	352834240	351106592	261961728	287151104	172010080	272738752
348	methylsuccinate	Amino Acid	Leucine, Isoleucine and Valine Metabolism	15745	LC/MS Polar	2051	2800	131.035	10349	498-21-5		HMDB01844	3.59312e+06	1508381	5201355	997559	5572764	3675809	3222420	1535957	4372972	1632000	2112427	2839676	2271719	1089553	1539669	481121	1172574	1465469	1146560	965630	1298398	2693498	1.866e+06	977098	527298	1672548	1638789	1967173	13453781	1005205	2502535	1691325	2110471	1835750	2115345	987461	2371977
1945	myo-inositol	Lipid	Inositol Metabolism	1124	LC/MS Polar	363	3506.3	225.062	892	87-89-8	C00137	HMDB00211	459017728	289430208	506440704	257071664	320609792	505997664	786464384	342216160	540423040	396697344	258640384	304169536	342199936	479211712	337209952	79149672	189840464	268215984	366897568	407468832	302758272	310263264	423491136	156551344	290771008	125193712	384460096	345928288	448298432	439536896	522850592	605099968	451142688	362181120	645039552	290343808	370093184
1341	myristate (14:0)	Lipid	Long Chain Saturated Fatty Acid	1365	LC/MS Neg	519	5440	227.202	11005	544-63-8	C06424	HMDB00806	87017136	148702784	177136848	217584944	80812720	99835864	131360096	61215248	96637232	95829296	132961928	62622076	84399256	98661304	89291520	159858000	118737768	143862496	142319440	118060664	94890080	84696056	79925008	48959892	60422304	73510520	71788128	107677992	87539104	98604696	84965880	78511088	118616776	65082780	135360768	70922120	118748152
1354	myristoleate (14:1n5)	Lipid	Long Chain Monounsaturated Fatty Acid	32418	LC/MS Neg	100001198	5346.9	225.186	5281119	544-64-9	C08322	HMDB02000	8843264	19346934	21894588	20392060	7768476	13502733	14535766	5.88995e+06	10573822	8971356	14940550	7834555	10208357	12049218	10445014	12523457	13699407	15363568	16432594	17923230	9275827	9115119	8.09105e+06	3849329	6299836	7293138	6.84884e+06	10249073	8920914	10103008	5.17389e+06	6376127	15747528	7024031	15385414	7404453	10284503
1665	myristoleoylcarnitine (C14:1)*	Lipid	Fatty Acid Metabolism (Acyl Carnitine, Monounsaturated)	48182	LC/MS Pos Late	100006051	1316	370.295	90659872	889848-55-9			4520771	5713356	9430310	2339885	3533420	12628391	10965714	4584439	3802158	4311521	10369264	6691009	4333412	11152590	4325253	450448	3636558	1994671	5259814	6.21518e+06	4002219	2919460	8699036	1227653	3482263	4206543	3673829	4531484	4136974	4469244	9730898	2976486	13144935	10674520	6890539	2408696	7.65776e+06
2786	myristoyl dihydrosphingomyelin (d18:0/14:0)*	Lipid	Dihydrosphingomyelins	57365	LC/MS Pos Late	100009038	2060	677.559				HMDB12085	178395	239946	257915	251307	261437	158512	372085	493290	596570	152234	219266	243012	412647	594304	232895	213814	402787	237410	551984	317758	504103	309936	105558	315762	536921	207607	175841	297879	309258	361335	396579	337304	281537	343289	862814	267551	353612
1646	myristoylcarnitine (C14)	Lipid	Fatty Acid Metabolism (Acyl Carnitine, Long Chain Saturated)	33952	LC/MS Pos Late	100001270	1350	372.311	6426854	18822-89-4		HMDB05066	5730790	7531793	12245496	4931383	5126527	12754089	15449424	5075952	6276925	7097504	12136486	8742291	7.00157e+06	13387958	7.32261e+06	1042508	3498100	3063358	7.59344e+06	8733808	5765768	3882568	8.315e+06	2879374	3408624	6690601	6073915	5920951	5449102	7.58553e+06	13533331	4714850	16333713	16652800	11050198	3648575	9129577
129	N,N,N-trimethyl-5-aminovalerate	Amino Acid	Lysine Metabolism	57687	LC/MS Pos Early	100015962	2186	160.133	14274897				63318452	43717420	24781524	18890244	20128856	44131640	27163106	13654852	23495112	5824847	60852332	30263814	8048613	12962734	13315882	1347132	4691808	5207117	17053676	25561114	8943898	6454268	18177084	4628243	7646946	11244790	6661465	7501858	9336089	23847152	9848919	23966340	16213252	10749946	10861203	10027450	13739286
447	N,N,N-trimethyl-alanylproline betaine (TMAP)	Amino Acid	Urea cycle; Arginine and Proline Metabolism	62947	LC/MS Pos Early	100020217	2470	229.155					35332064	15481398	21068814	9676283	48475428	27654764	26796300	18687340	31867284	22350504	86631936	18420958	19379902	17142634	12852650	12562769	22514180	29209808	25979574	28766368	29648352	11939884	43941084	4890029	9998712	16628620	14497747	13008880	96340032	12759578	16938754	32052848	30452216	18175462	30473068	24173792	40231004
3937	N1-Methyl-2-pyridone-5-carboxamide	Cofactors and Vitamins	Nicotinate and Nicotinamide Metabolism	40469	LC/MS Neg	100001468	1668	151.051	69698	701-44-0	C05842	HMDB04193	2441479	1376359	2219062	440055	2125155	2494718	720174	1264897	2709458	1811583	1801807	952391	2.05042e+06	2892796	2184470	647354	1214496	1112053	3404615	577809	1065193	1519986	1811713	882766	1.87126e+06	1207673	3521423	2388351	13943420	1384875	1806257	3518894	1959594	1538134	3414812	882447	1708500
3775	1-methyladenosine	Nucleotide	Purine Metabolism, Adenine containing	15650	LC/MS Pos Early	1242	2120	282.12	27476	15763-06-1	C02494	HMDB03331	2432687	811769	1119217	334600	2200276	2210138	2371103	1247132	2.07019e+06	1144063	2069128	1.89004e+06	1517642	1650677	982510	317383	628755	820478	1274811	975441	927158	1114245	1910586	912519	821050	1775571	1591189	1542036	12744309	1903201	3144674	1.57926e+06	2768885	2265938	1860677	851601	629317
3751	N1-methylinosine	Nucleotide	Purine Metabolism, (Hypo)Xanthine/Inosine containing	48351	LC/MS Pos Early	100001409	1430	283.104	65095	20245-33-4		HMDB02721	169318	298781	286724	120721	117670	309953	574725	189513	391185	334025	172736	179008	567503	483380	615197	350560	236242	258354	621868	355308	261375	280207	395039	177060	219883	322327	279757	597415	8060372	267502	310223	568122	420258	224117	481203	208788	322468
3813	N2,N2-dimethylguanosine	Nucleotide	Purine Metabolism, Guanine containing	35137	LC/MS Pos Early	100001412	2210	312.13	92919	2140-67-2		HMDB04824	421933	316055	288725	101015	308240	442415	670499	262508	388172	350432	310672	450232	547645	573544	482110	287283	352601	250154	605892	337723	269893	306729	442487	264928	251249	487465	408974	570203	5879445	397510	679621	529655	615808	428339	574789	228895	235506
3874	N4-acetylcytidine	Nucleotide	Pyrimidine Metabolism, Cytidine containing	35130	LC/MS Neg	100001413	2040	284.089	107461	3768-18-1		HMDB05923						20694	17862		20328		25707	39226	32119						29543	43279								41975	706533
109	N6,N6,N6-trimethyllysine	Amino Acid	Lysine Metabolism	1498	LC/MS Pos Early	189	2825	189.16	440120	23284-33-5	C03793	HMDB01325	29151194	15505740	15579657	6739022	24259248	18346304	46642592	22261348	72536584	12734465	29336578	31590342	31572792	26095616	16375418	5935206	9411172	12439257	32701632	32019724	16079926	10238821	15731392	28780124	8234309	18982258	19697952	18231832	41826532	12197019	29934688	28273804	23981904	11673675	33887716	17484686	10549866
108	N6,N6-dimethyllysine	Amino Acid	Lysine Metabolism	62862	LC/MS Pos Early	100020417	2831	175.144	193344	2259-86-1	C05545	HMDB13287	6926812	6669970	5311434		13105276	9227789	16250088	390605	23473864	7986871	7.8692e+06	8225849	7071369	7345834	6459301	2763861	4706659	5600549	9036935	5990647	5920878		5698196	201554	1.6944e+06	5395541	7768161	7.45039e+06	3098429	3027893	8805136	5335355	14492547	2075800	8331667	211403	657960
100	N6-acetyllysine	Amino Acid	Lysine Metabolism	36752	LC/MS Neg	100001734	1059	187.109	92832	692-04-6	C02727	HMDB00206	384130	487594	563954	179258	456563	649117	863509	270881	916907	325945	397150	380202	277657	213810	339304	82774	131502	217354	413178	292354	220850	153178	291941	80129	166206	245174	369877	310843	339565	279319	436265	344836	632253	203488	356982	161303	146681
3786	N6-carbamoylthreonyladenosine	Nucleotide	Purine Metabolism, Adenine containing	35157	LC/MS Neg	100001415	2164	411.127	161466	24719-82-2		HMDB41623	346507	96234	137117	32936	231761	265974	286696	197164	136489	67397	303322	188976	132076	85745	98190		43903	71017	121784	81178	64637	68619	233593	92083	73876	481518	150307	137605	704204	219699	831821	100313	522016	849274	162987	59397	83313
1279	N6-carboxymethyllysine	Carbohydrate	Advanced Glycation End-product	36713	LC/MS Pos Early	100001768	2500	205.118	123800	5746-04-03			1851368	778049	1035782	334573	1099175	1620644	815203	4521820	1265937	515019	2678791	1200534	973544	1105652	1011510	106014	479866	1098633	868268	555173	863189	1351469	670993	949700	763824	1290007	721351	972681	3833152	2303449	2134922	999121	1620117	1144350	889729	756267	612804
3776	N6-methyladenosine	Nucleotide	Purine Metabolism, Adenine containing	37114	LC/MS Pos Early	213	2264	282.12	102175	1867-73-8		HMDB04044	309201	301774	188051	83561	115998	611683	1853110	702772	652243	146859	359836	303451	682646	299169	826304	73404	228500	841063	295075	360798	338663	132581	411503	972136	378978	350775	1160897	918390	1468227	543385	3.90778e+06	481868	593282	312706	407189	147198	417249
107	N6-methyllysine	Amino Acid	Lysine Metabolism	62860	LC/MS Pos Early	100003415	2831	161.129	164795	1188-07-4	C02728	HMDB02038	5839335	3330146	3694642	1981817	8278949	6085904	4768257	3130387	9443185	4797230	4475340	3.63545e+06	7.2196e+06	5635918	4060557	1392300	6813169	3.56081e+06	4519467	2438641	3533518	2688150	3.53832e+06	1290558	2133960	3096531	3823537	4707503	1935748	2427679	3343589	4313082	5627770	1669596	3.63849e+06	1523922	1477429
3796	N6-succinyladenosine	Nucleotide	Purine Metabolism, Adenine containing	48130	LC/MS Neg	100001664	940	382.1	165243	4542-23-8		HMDB00912	862421	115382	317220	47638	441369	1158724	1203223	138479	575173	225944	558358	467627	128885	142433	239016	43258	185778	125663	347715	120218	130859	74058	280374	99155	117598	356698	467524	149706	1206647	884665	2066270	412427	1279928	878384	369766	90112	438466
72	N-acetyl-1-methylhistidine*	Amino Acid	Histidine Metabolism	43255	LC/MS Pos Early	100004299	2100	212.103	53859791				725507	478704	906663	95532	655612	943341	541028	240837	1803488	614441	350393	792085	1172444	315170	236187	1604511	638546	254164	342681	430921	236062	443474	1452118	302684	146201	552082	345129	708541	13297575	249029	277712	361201	1232233	276158	739297	241354	141765
30	N-acetylalanine	Amino Acid	Alanine and Aspartate Metabolism	1585	LC/MS Polar	1110	1564.8	130.051	88064	97-69-8	C02847	HMDB00766	30406762	18382656	19593452	7978844	17791404	28541818	28842314	12197010	22964114	9941134	20901458	13880133	17573392	14863760	13806457	2765148	6232033	9918149	17485130	17578816	11158217	9426763	11972307	5591723	9630144	13828332	21981784	11982981	12095543	22441768	31380176	17396406	35759612	16749210	15881186	9710514	8.21107e+06
430	N-acetylarginine	Amino Acid	Urea cycle; Arginine and Proline Metabolism	33953	LC/MS Pos Early	100001266	2245	217.13	67427	155-84-0	C02562	HMDB04620	1664454	896748	1356584	384651	1025168	1941590	2248450	1466460	1474285	1028365	1609518	1140043	1279415	944475	1014688	319891	542970	896111	1103285	921355	769438	691415	1063767	610732	506165	1026784	1215922	1303981	6.963e+06	975215	1509495	1035273	2216550	1045470	1433316	849659	623514
40	N-acetylasparagine	Amino Acid	Alanine and Aspartate Metabolism	33942	LC/MS Pos Early	100001257	785	175.071	99715	4033-40-3		HMDB06028	906950	488789	1072847	200741	367921	1184655	1168140	856690	1169008	1355922	660484	1789078	1845812	842847	1295692	466807	978142	595630	901258	1612682	646645	609625	972501	571917	673416	543236	1042964	1239822	2683793	302341	404414	857364	584786	191700	1073304	444695	360709
36	N-acetylaspartate (NAA)	Amino Acid	Alanine and Aspartate Metabolism	22185	LC/MS Pos Early	100000787	880	176.055	65065	997-55-7;997-55-7	C01042	HMDB00812	37015420	24957184	22626708	44632800	31027540	41516136	54463152	29781738	53418968	21189960	30938508	24389254	66232388	25586722	34688216	5885782	14318333	17997680	39883092	70149856	24108676	37023780	14094299	20763860	6933632	25922246	13860685	27009476	26628796	29101360	95670016	33250780	37254188	25768264	27545580	12976335	26424860
53	N-acetyl-aspartyl-glutamate (NAAG)	Amino Acid	Glutamate Metabolism	35665	LC/MS Pos Early	100001612	1035	305.098	5255	3106-85-2	C12270	HMDB01067	18774552	5235751	4564644	9637707	13256325	19663282	35727248	7680537	35526344	3135338	16278059	10070941	28912844	5884938	6322810	165047	1556895	3.90243e+06	17637420	31840356	6513557	11922635	2387577	4278612	2120718	4479417	1701592	3669972	8.04671e+06	10571362	12813517	15082744	11194064	3299362	5918399	1.01571e+06	8076382
126	N-acetyl-cadaverine	Amino Acid	Lysine Metabolism	43530	LC/MS Pos Early	100002249	2385	145.133	189087	32343-73-0		HMDB02284	167348	270190	2924720	175366	10279045	1544404	4749842	855851	9203224	1110895	259241	810422	269466		914615		172859	321679	8940624	124777		130632	412493		141850	373863	840151	465724	3130839	148932	473075	273581	237752		522396	148874	20888056
81	N-acetylcarnosine	Amino Acid	Histidine Metabolism	43488	LC/MS Pos Early	100004046	2141	269.124	9903482	56353-15-2		HMDB12881	3.66927e+06	500523	1199302	502260	2817819	2462285	1765458	859439	3154151	1291703	6110228	2024396	1759447	1052808	360132	1285137	1762922	1389735	1568086	1109398	1.87834e+06	1495092	825647	694310	868473	1205764	1701203	1660700	9418860	1897862	1.90983e+06	2550318	3067725	2.0494e+06	2456626	3884003	2209627
392	N-acetylcysteine	Amino Acid	Methionine, Cysteine, SAM and Taurine Metabolism	1586	LC/MS Pos Early	1107	1416	164.038	12035	616-91-1	C06809	HMDB01890	1104068	266301	666935	296530	692699	1226532	512359	454084	422937	404052	1289345	693147	135900	315368	375404	228967	112084	346691	330760	211277	310038	661872	517994	353822	565775	485871	510729	524643	1941728	1858292	584224	759113	803457	1427780	546668	500666	584849
1257	N-acetyl-glucosamine 1-phosphate	Carbohydrate	Aminosugar Metabolism	15741	LC/MS Polar	1212	4052	300.049	440364	31281-59-1	C04256	HMDB01367	1223899	1169173	1053723	978468	1461985	3.43201e+06	2470068	2187300	1066205	826165	2174688	1939332	856385	1153478	425306	274684	502874	600333	613074	1413030	1418938	1.47971e+06	1149797	637842	415297	2609806	647268	3266501	1171774	3044117	3.30527e+06	2396598	4782508	4761499	826782	826750	789566
1256	N-acetylglucosamine 6-phosphate	Carbohydrate	Aminosugar Metabolism	15107	LC/MS Polar	1213	4114	300.049	439219	102029-88-9	C00357	HMDB02817	4135755	2366780	1918931	1382184	4521630	3331951	5.88866e+06	3912793	3478705	972231	5740015	3404005	2831772	2730651	983537	586050	1636889	1159624	1.64072e+06	2068197	3260021	2271428	2728348	1032637	1.56914e+06	4854714	2636096	3121558	2816938	4881854	8817801	3791086	10990751	6187071	2251397	1523392	3158378
1277	N-acetylglucosamine/N-acetylgalactosamine	Carbohydrate	Aminosugar Metabolism	46539	LC/MS Pos Early	100006435	715	222.097	24139			HMDB00215	20599228	13875162	6307270	7513244	17786946	29084480	34584048	14964954	24872850	9413461	23458944	22754466	10440513	18333048	9854259	5821683	10099886	19961456	9196896	18868008	10540118	16152683	26327358	14655215	23688900	13591399	17098532	10283936	16239375	19450976	13699700	30748748	16499007	10304626	13816679	19591746	7434405
1274	N-acetylglucosaminylasparagine	Carbohydrate	Aminosugar Metabolism	48149	LC/MS Pos Early	1215	1212	336.14	123826	2776-93-4	C04540	HMDB00489	945728	451961	854848	309021	996870	945318	1487534	744473	1169812	917042	747727	939039	1024429	811653	587789	90733	404395	519214	721362	622683	579510	513704	964196	598591	351614	686302	610865	924081	1275303	748978	846123	790216	816492	1189247	1023121	657362	792753
45	N-acetylglutamate	Amino Acid	Glutamate Metabolism	15720	LC/MS Pos Early	100000282	1050	190.071	70914	5817-08-03	C00624	HMDB01138	2501917	1.91523e+06	3387746	3163343	2767771	2.80991e+06	4316647	1736655	4362569	1861328	2.88361e+06	1786148	5510820	2738597	2787014	4376370	1.60216e+06	2430176	3794222	3757885	3.55534e+06	2188559	1600914	2546099	2931606	1735138	2568637	3315982	3490105	1648393	3377633	2396488	3208890	1617234	2260617	1381119	3.04741e+06
46	N-acetylglutamine	Amino Acid	Glutamate Metabolism	33943	LC/MS Pos Early	100001253	845	189.087	182230	2490-97-3	C02716	HMDB06029	1355525	1466754	2001451	475134	1194383	1688266	2478538	1155642	2496475	1264089	1324316	739072	2736111	1333357	1864702	1356961	2052365	1545112	1438120	2146341	1335651	1133490	1403412	1225257	1.01028e+06	1.83705e+06	2599432	2.00457e+06	7610626	497671	1112560	1538658	2250716	599649	2118880	1049121	800165
2	N-acetylglycine	Amino Acid	Glycine, Serine and Threonine Metabolism	27710	LC/MS Pos Early	100001006	826	118.05	10972	543-24-8		HMDB00532	72279760	52915068	51312456	19983468	44566032	48393744	40693424	41874980	26004956	30442944	22612232	30995716	70326360	109793960	30029544	27096000	49315016	51354388	60642752	50622844	49651716	18449984	36201032	36209092	47546608	48771112	40965080	39531512	8111922	34666392	22561332	59700512	47460780	33808924	69901824	29120598	32032048
70	N-acetylhistidine	Amino Acid	Histidine Metabolism	33946	LC/MS Pos Early	100001293	2065	198.087	75619	39145-52-3	C02997	HMDB32055	1074288	921428	2095818	346526	348899	705625	627494	881549	1356042	547426	753474	458339	1438351	590018	307653	211625	243369	316178	275563	962524	580004	761123	398292	355824	503840	256775	599012	489236	1097718	462246	422951	396646	592923	385738	597761	398204	356444
331	N-acetylisoleucine	Amino Acid	Leucine, Isoleucine and Valine Metabolism	33967	LC/MS Pos Early	100001276	2600	174.113	306109	3077-46-1		HMDB61684	325175		489505		963360	292888	293982	394964	813016	377267	139919	209464	239385		204669						96960		349788			210626	435272	142746	1197570	128619	146874		272563	189332	219280
469	N-acetyl-isoputreanine	Amino Acid	Polyamine Metabolism	62309	LC/MS Pos Early	100020487	2305	203.139	131802901				1363391	1505484	1528095	1307637	1338620	2465751	4085438	662255	3118160	1.85868e+06	823204	1.51116e+06	2585674	2084152	2433582	434758	1104200	1413812	1633408	2188254	1812103	1210649	1343176	882510	1119710	1523896	1310206	1339095	8997587	1532491	1154849	1480747	1629454	919396	1.57233e+06	1194593	1471151
290	N-acetylleucine	Amino Acid	Leucine, Isoleucine and Valine Metabolism	1587	LC/MS Pos Early	1082	2656	174.113	70912	1188-21-2	C02710	HMDB11756	320894		1116830		1070847	317019	373781	324160	2151510	408236		198929	364909	191604	277383	120395	222609		244667	259843		162630	273211			233607	474012	219177	699441	172489	197619	183573	428409		265299
372	N-acetylmethionine	Amino Acid	Methionine, Cysteine, SAM and Taurine Metabolism	1589	LC/MS Neg	1083	1787	190.054	448580	65-82-7	C02712	HMDB11745	10700357	6391516	6008414	3274971	6959644	9916924	11722982	5150597	7.4323e+06	3966972	7349357	7830950	6436385	5816100	5938670	755250	2393905	4080641	5720859	6013468	4552905	3875560	5053683	2315268	3.09778e+06	5672076	9325014	4624097	3210451	5885675	9804776	6.11421e+06	12489337	4307012	5948513	3967376	3.03708e+06
377	N-acetylmethionine sulfoxide	Amino Acid	Methionine, Cysteine, SAM and Taurine Metabolism	45428	LC/MS Pos Early	100005463	880	208.064	193368	108646-71-5			733152	556398	446826	469900	461310	864306	922687	340305	745809	365827	544799	400532	570806	418476	856119	119718	467284	418415	487850	734535	399641	351466	387017	210694	277148	565437	761044	416313	730773	332603	586376	559122	1.01969e+06	308607	511926	347433	247725
1263	N-acetylneuraminate	Carbohydrate	Aminosugar Metabolism	32377	LC/MS Polar	1162	3072.6	308.099	439197	131-48-6	C00270	HMDB00230	2046176	769021	1195617	182904	2.08052e+06	9008918	8488353	2.04055e+06	1479524	492605	13510717	2004257	2661518	246354	2235934		190077	2476971	1.04104e+06	841712	458166	1597267	1.66167e+06	1386612	664439	3219102	461407	326015	3.35501e+06	635183	4.03158e+06	704533	2469411	67307	1462632	695358	373250
131	N-acetylphenylalanine	Amino Acid	Phenylalanine Metabolism	33950	LC/MS Pos Early	100001256	2680	208.097	74839	2018-61-3	C03519	HMDB00512	174730		82803		409271	106960	169283	67410	480363	106864	45484		174479	92577	70443	70485	44780	101602	81459		100815	72117	51633	103256		87110	164365	100761	1165199				85780		103347
465	N-acetylputrescine	Amino Acid	Polyamine Metabolism	37496	LC/MS Pos Early	192	2230	131.118	122356	18233-70-0	C02714	HMDB02064	1580140	728554	3.71533e+06	958165	8929510	2599370	4.14514e+06	1743877	5671055	1.92133e+06	2075023	2479702	1873231	771022	1631646	377134	759479	1.02274e+06	4422645	757646	776575	1050792	1129239	565547	594188	3069052	1362989	1169076	17597404	900939	1835028	1547554	1562251	864629	1789659	698780	562688
10	N-acetylserine	Amino Acid	Glycine, Serine and Threonine Metabolism	37076	LC/MS Pos Early	100001851	800	148.06	65249	97-14-3		HMDB02931	6266778	4900417	7163864	2891552	3585909	4793248	7851185	4212109	6324347	4421023	5043951	3889035	9336798	4914289	5831057	2260918	3893444	4260230	5061317	6961620	4696525	3143025	3425088	2845489	3205322	4812464	7065071	4561257	7247589	2559711	6001073	4605989	7934065	2006704	4658901	3129359	2285080
408	N-acetyltaurine	Amino Acid	Methionine, Cysteine, SAM and Taurine Metabolism	48187	LC/MS Neg	100005466	800	166.018	159864				4591276	3065209	3310462	1967780	3.72197e+06	5625581	6825333	2652470	6928583	3863346	3273321	4049076	4782218	2937165	4808725	2948254	3.57295e+06	3242125	6088805	5816029	5422147	1667980	3604625	2467460	2350588	2771212	3877787	2678601	17071828	3574734	3.35849e+06	4963694	4006446	1521685	4264041	2289840	2417153
17	N-acetylthreonine	Amino Acid	Glycine, Serine and Threonine Metabolism	33939	LC/MS Neg	100001274	821.6	160.061	152204	17093-74-2		HMDB62557	3878166	2605869	4461719	1068285	2380071	3.39151e+06	5182971	2724626	3982546	2249785	3.55293e+06	2050214	2840029	2649112	3607359		1225617	2360839	3657515	2802946	2116649	1810992	2519291	1243026	2102862	2294418	3041701	1998554	7334411	1867990	4286569	3224173	5427823	1491716	3731586	1.65347e+06	1990980
355	N-acetylvaline	Amino Acid	Leucine, Isoleucine and Valine Metabolism	1591	LC/MS Neg	1084	1704	158.082	66789	96-81-1		HMDB11757	145456	68077	210445		337488	147909	171102	82219	293436	105493	141312	74601	189659	88582	104588		81614	51189	130248	114066	86224	57558	95413	42343	51617	99692	149580	98889	477748	91433	136236	113611	188818	91009	127250	62110	72223
2722	N-behenoyl-sphingadienine (d18:2/22:0)*	Lipid	Ceramides	57372	LC/MS Pos Late	100015624	3911	620.598					103046	115078	392660	255017			208205	70074	253809	246758		77949		219430	80497	229589		120722	202153		207208							239595				201177	221171		435025	73800
3825	N-carbamoylaspartate	Nucleotide	Pyrimidine Metabolism, Orotate containing	1594	LC/MS Polar	1108	3800	175.036	93072	923-37-5	C00438	HMDB00828	644020	156481	244466		676194	364189	999568	306361	4078701	435792	279874	386730	270433	515549	205413	56086	159315	103468	801407	194514	293590	138212	134952	261824	135654	202720	132993	276378	619597	95886	245178	746814	309471	255140	414856	188536	229520
436	N-delta-acetylornithine	Amino Acid	Urea cycle; Arginine and Proline Metabolism	43249	LC/MS Neg	100004523	858	173.093	9920500				114688	96248	427198	58146	108271	117608	194228	58156	225421	74510	101777	81391	66000	119856	431816	72006	95550	86926	548259	99099	67325	51581	88650	59472	96282	90008	86701	97598	155233	57543	228602	166538	81823	186466	70889	54320	108266
1670	nervonoylcarnitine (C24:1)*	Lipid	Fatty Acid Metabolism (Acyl Carnitine, Monounsaturated)	57531	LC/MS Pos Late	100015846	1602	510.452					98199	67159	198430	56637	259767	119361	415734	101512	221953	147730	214147	193159	291881	94883	99174		116630	127663	191025	206435	149038	151799	289825	89176	105989	143031	64409	132462	137834	147522	85381	175757	164833	75876	237240	153633	142780
246	N-formylanthranilic acid	Amino Acid	Tryptophan Metabolism	43549	LC/MS Polar	100004561	900	164.035	101399	3342-77-6	C05653	HMDB04089	4505579	1361259	1346480	419360	1226742	2809547	1198660	811096	1818372	1237768	3472747	988293	864700	993989	1360744	649060	1032996	1074892	2048028	728604	442066	1620032	1278534	1004040	1325235	1918411	1229137	953315	19651712	631808	2836541	819282	1736851	389232	683506	740609	453208
373	N-formylmethionine	Amino Acid	Methionine, Cysteine, SAM and Taurine Metabolism	2829	LC/MS Neg	194	1543.8	176.039	439750	4289-98-9	C03145	HMDB01015	1506457	677286	1220880	266765	868309	970092	1888382	793763	1125888	543262	1218015	788427	1299526	720895	764636	120249	417996	599103	915810	716857	573165	591989	641466	411232	647671	826133	1496128	695428	896500	406014	1212866	769177	1647036	544943	985852	524355	352735
209	N-formylphenylalanine	Amino Acid	Tyrosine Metabolism	48433	LC/MS Neg	100006056	2360	192.067	759256	13200-85-6			118744	49746	51451		86483	52676	158325	47667	215334	45500	69573	42175	206109	103799	66691	23844	111507	52449	119786	200060	138205	104688	97045	49706		105563	119362	86184		40979	95316	80412	117162	33063	112781	44295	31248
1278	N-glycolylneuraminate	Carbohydrate	Aminosugar Metabolism	37123	LC/MS Polar	100001491	3327.5	324.094	123802	1113-83-3	C03410	HMDB00833	16922204	37633032	20750998	7090605	21430758	46954080	22617868	13620598	17550618	3808098	30645002	16074033	22960518	5335458	15895036	1613566	6428693	16332730	13804787	20513408	9048372	7223079	18916792	6259183	19078186	35501480	12412778	4308824	15442713	21276604	131610008	10078522	109376280	7415286	18628060	10406765	37453192
3918	nicotinamide	Cofactors and Vitamins	Nicotinate and Nicotinamide Metabolism	594	LC/MS Pos Early	432	1942	123.055	936	98-92-0	C00153	HMDB01406	297358464	258850272	187645760	122341400	224333840	350385440	274183840	219480400	251978896	180358064	260853920	242697200	242175456	234408256	207663072	78876984	107790632	170581456	190261904	210367472	186907584	151025696	231002464	160305872	205897296	300716224	211282128	227553216	220318672	309838176	362661184	267654544	354306368	341116800	221379584	148251744	191015360
3922	NAD+	Cofactors and Vitamins	Nicotinate and Nicotinamide Metabolism	5278	LC/MS Neg	1310	1434	662.102	5893	53-84-9	C00003	HMDB00902	375883	223179	2455656	163855	661031	529603	669459	240643	454144	264165	1117190	516041	120014	248366	612369	132240	108419	293948	1105413	96993	330927	122844	574139	104647	450436	215695	99066	273785	1688829	455767	2972426	334954	1940073	1180580	1.02266e+06	182122	841680
3923	NADH	Cofactors and Vitamins	Nicotinate and Nicotinamide Metabolism	31475	LC/MS Neg	428	1540	664.117	439153	58-68-4;606-68-8	C00004	HMDB01487			490015		97165	234110	100156		98545	82741	248827	119271			148597				299528				235681			73377		115302	265269	249681	1262829	128045	293934	228884	586440	99513	432338
3929	nicotinamide N-oxide	Cofactors and Vitamins	Nicotinate and Nicotinamide Metabolism	39582	LC/MS Pos Early	100002763	877	139.05	72661	1986-81-8		HMDB02730	391199	925319	262996		366198	261376	87256	613505	604581	247114			322556	242166	286127	182769	275929	157545	270994	196379		258467	268062	77341	376219	236780	648954	1250116	3287232	687045	898392	479771	404242	401485	752339	201359	409587
3920	nicotinamide ribonucleotide (NMN)	Cofactors and Vitamins	Nicotinate and Nicotinamide Metabolism	22152	LC/MS Pos Early	1312	766	335.064	14180	1094-61-7	C00455	HMDB00229	487484	432890	1706211	228752	328908	333690	704914	573994	307161	381208	1.0183e+06	428073	244409	192063	451184	249459	131421	437745	306185	240840	394323	216950	424473	120147	686300	416352	225699	346769	738474	557034	2860366	378635	1.83638e+06	842534	1055985	297390	1435818
3921	nicotinamide riboside	Cofactors and Vitamins	Nicotinate and Nicotinamide Metabolism	33013	LC/MS Pos Early	100001310	2040	255.098	439924	1341-23-7	C03150	HMDB00855	13157134	3025143	4546411	1270412	6596638	2864855	8857885	14340255	7507869	5820045	7336144	8087468	3588262	10021913	5037835	1271992	1428040	8703938	2787365	2772752	3233702	2713607	4.79679e+06	998360	10051464	7499056	1531017	9284380	1706328	5351118	8728367	11990324	630810	4098009	11214882	2328523	7788545
1922	N-linoleoyltaurine*	Lipid	Endocannabinoid	61826	LC/MS Neg	100005814	5505	386.237					772414	155511	722563	59786	205009	501813	362761	83553	160808	192411	904016	154580	108115	76301	158276	93233	109551	248329	217666		170626		203113		71142	161836	175489	97472	192744	612554	532288	259144	346831	242452	123098	68818	148741
446	N-methylproline	Amino Acid	Urea cycle; Arginine and Proline Metabolism	37431	LC/MS Pos Early	100001956	1335	130.086	557	475-11-6			1131562	1038798	771603		831906	1574362	1.79261e+06	647148	1276776	838275	788314	873323	1514288	796999	1538285		638761	657859	705220	689424	831067	588371	889264	591592		608530	840191	1131209	729961		1110889	1200683	1358248	751019	1074178	477702	743187
449	N-monomethylarginine	Amino Acid	Urea cycle; Arginine and Proline Metabolism	43586	LC/MS Pos Early	100004488	2845	189.135	132862	53308-83-1	C03884	HMDB29416	5.33231e+06	4626289	2943381	2.6127e+06	4958138	6318164	6498319	4848500	5541789	2940712	4625486	5775634	2907981	4183728	3045470	743747	1973063	2525293	3253286	4305784	3059010	2713342	4.37111e+06	1683936	2497802	5038095	5322928	3827352	2815597	6606069	7343348	3116141	6.95558e+06	4551517	3202386	2703064	2152792
1916	N-myristoyltaurine*	Lipid	Endocannabinoid	61825	LC/MS Neg	100005829	5405	334.206	3810823				430390	74419	336303		172708	290532	151031	156811	233557	108691	585042	172868						57234								47602				270510	308760	115699	121666	98895	68357	34418	62900
1604	N-octanoylglutamine	Lipid	Fatty Acid Metabolism (Acyl Glutamine)	54919	LC/MS Pos Late	100003941	825	273.181					631163		166462		168241	54125	435803	60332	326444			115310	96634	599465	698335	159845	121273	149869	470792	601105	730042	151950	1314772	158989		150970	1333479	257421	1903034		1124035	91144	33011492	64720	880379	274907
1940	N-oleoylserine	Lipid	Endocannabinoid	57664	LC/MS Neg	100015641	5600	368.281					280198	124317	184141	75643	154123	180285	287370	104991	236231	123273	274402	89057	286445	112207	114096		134512	154545	203821	262136	121320	118199	153205	90862	54884	218351	114813	138477	86618	90563	197234	250759	109538	49339	177430	38026	69345
1918	N-oleoyltaurine	Lipid	Endocannabinoid	39732	LC/MS Neg	100003119	5610	388.253	6437033	52514-04-2			4306108	1092784	3648971	615580	886320	2.03514e+06	1917232	508418	999056	971692	5171951	864348	765483	658519	694113	1088307	1446205	1858138	1403102	851222	1392556	497226	972688	141897	504204	744426	784692	704902	976224	5989983	1326825	1169293	1217809	584886	875488	547318	869210
1346	nonadecanoate (19:0)	Lipid	Long Chain Saturated Fatty Acid	1356	LC/MS Neg	892	6068	297.28	12591	646-30-0	C16535	HMDB00772	5544106	6731374	11456794	5717161	4582784	2575197	10177679	3.83567e+06	5085515	9521069	10729287	3606187	3770725	3973272	3836490	7415877	7207096	10089092	10527306	5860811	7385822	4648671	5328165	2064463	2806542	3685390	3637552	5639728	3744025	5209668	5130823	7060012	3879731	2575119	5775751	4327594	6944409
1620	N-palmitoylglycine	Lipid	Fatty Acid Metabolism (Acyl Glycine)	42092	LC/MS Neg	100003686	5580	312.254	151008	2441-41-0		HMDB13034	594108	251172	687454	125691	206544	413326	653845	324239	299530	316444	642312	277574	414490	304245	310900	128550	470129	302717	313517	378132	403319	274101	633741	177709	192830	701593	403629	510539	216124	282016	694131	676940	470928	214086	543685	216819	231121
2720	N-palmitoyl-sphingadienine (d18:2/16:0)*	Lipid	Ceramides	57416	LC/MS Pos Late	100015609	2490	536.504					1515512	1192112	2770051	2978694	1508971	1075867	3521584	2.00868e+06	2963155	1987854	1.86598e+06	1726020	1335767	1.7777e+06	1285873	2685613	1535635	1562913	1963912	1198416	1972364	714699	1667147	1103593	1192155	1438728	994485	3210716	1677313	1775948	1612347	2494215	2279553	1390022	2494325	2697464	2386864
2702	N-palmitoyl-sphinganine (d18:0/16:0)	Lipid	Dihydroceramides	52604	LC/MS Pos Late	100009028	3090	540.535	5283572	5966-29-0		HMDB11760	252986		337957				214400		234659	151931		90455	94672	215715		189252		122602	232232	104176					92084	87372		118750	162161	137109		107223	153596		529619	123839	202305
2710	N-palmitoyl-sphingosine (d18:1/16:0)	Lipid	Ceramides	44877	LC/MS Pos Late	1518	2893	538.519	5283564	24696-26-2		HMDB04949	6871057	4106211	12255913	5379225	5592401	4967512	10200876	4743502	7705221	6823740	5538248	5671692	4533730	7129901	3371334	5654194	4718700	3967983	7.92633e+06	5203327	6793894	2488316	4383587	2932515	3.79077e+06	4058798	3151684	9889972	7082825	5889716	5510883	8.14217e+06	7305279	4285549	12176293	7501753	6381253
1920	N-palmitoyltaurine	Lipid	Endocannabinoid	39835	LC/MS Neg	100003239	5560	362.237		83982-06-3			2698911	1239759	4.10819e+06	957567	808796	2189357	1845024	533715	1001354	1068036	4967344	742828	776925	744266	805309	1281744	1250864	1513647	1280250	1.0388e+06	1464550	565469	995810	186427	508535	1172706	1106105	723216	922414	5113830	2201580	1365562	2068847	1302366	717524	582363	951373
2714	N-stearoyl-sphingosine (d18:1/18:0)*	Lipid	Ceramides	54979	LC/MS Pos Late	1547	3392	566.551	5283565	104404-17-3		HMDB04950	1625274	699685	2564774	1041799	763273	841526	1509068	764945	1425546	1492605	1129238	979035	777283	2.08645e+06	608852	1325111	820449	559308	1414411	897524	1295575	452329	855661	604023	717989	683652	506103	1489259	1157722	874095	776603	1843360	1494098	617360	2.03252e+06	1279774	991361
1919	N-stearoyltaurine	Lipid	Endocannabinoid	39730	LC/MS Neg	100003240	5782	390.268	168274	63155-80-6			2696603	1028419	2713007	576630	909135	741224	2222389	565534	1528370	1343808	2721754	902359	1301505	940471	878034	1181276	1003091	2029278	1175619	627461	2045397	736129	1082327	336062	508216	838597	1308661	1052334	1224000	3192472	1385024	2109496	927997	600503	1168320	717670	744945
4141	o-cresol sulfate	Xenobiotics	Benzoate Metabolism	36845	LC/MS Neg	100001806	2796	187.007	11615528						123303	32751		21258	20021	70889		24441		32275	97752		20310	50199	85540	139828			40554	299197	21966				47577	24676	41582	46668	19772				132424	319386
1524	octadecadienedioate (C18:2-DC)*	Lipid	Fatty Acid, Dicarboxylate	61860	LC/MS Neg	100019982	4676	309.207					474680	234882	476342	119962	218888	184584	377198	318133	277887	118469	600202	157308	228740	581856	341250	71412	319153	252310	383977	208564	385051	116215	261071	487386	950836	150337	236715	479097	709516	115848	833386	186829	316727	180858	414710	130244	102270
1522	octadecanedioate (C18)	Lipid	Fatty Acid, Dicarboxylate	36754	LC/MS Neg	100001615	5043	313.238	70095	871-70-5		HMDB00782	2334311	1431427	2720563	908698	1416918	1351167	1837102	972112	2212908	1042813	3978292	1063121	1.7673e+06	1.62638e+06	1108192	440221	949365	2086399	1633928	1091993	1815901	742721	1451763	1585193	1886609	683358	689822	1404527	1260716	840433	1700667	1564386	1788499	755019	2.06004e+06	845720	748493
1523	octadecenedioate (C18:1-DC)*	Lipid	Fatty Acid, Dicarboxylate	61861	LC/MS Neg	100019978	4875	311.223					6412867	3281604	6409392	2665116	3029767	3130784	4401314	4016539	4582607	1910508	10471580	2579340	4386654	6491941	4.16546e+06	1120740	3198560	4918881	4928012	4671551	4533571	1970303	4552399	4591997	8358279	1675307	1763543	5419460	5624676	2144998	7374177	3363334	3924927	2830153	5322371	2.0862e+06	1868551
1694	octadecenedioylcarnitine (C18:1-DC)*	Lipid	Fatty Acid Metabolism (Acyl Carnitine, Dicarboxylate)	61865	LC/MS Pos Late	100005996	1180	456.332		251981-06-3			345931	77296	150111		123968	85562	154269	87079	171211	68965	369404	146374	159572	210998	96554		83077		233115	115262	69426	88526	89723	206795	178300	126410	101901	89014	85525	66524	231038	107227	227672	58931	130327	73502
1641	octanoylcarnitine (C8)	Lipid	Fatty Acid Metabolism (Acyl Carnitine, Medium Chain)	33936	LC/MS Pos Late	100001247	950	288.217	123701	3671-77-0	C02838	HMDB00791	1602262	2285734	3411468	805806	1993665	2724589	3204359	2825241	1430941	1614996	2713688	2419540	2280946	3594452	2540412	202905	1130740	979029	3073660	1672226	1636605	1388660	3480003	1737322	1425257	8.06376e+06	1728238	1700571	1740927	1985149	2253587	1005073	22618484	1457517	3087371	1373497	2900859
1361	oleate/vaccenate (18:1)	Lipid	Long Chain Monounsaturated Fatty Acid	52285	LC/MS Neg	100008930	5655	281.249	445639;5282761;5281127				2016135040	2006809856	4531727360	1925364352	1565612288	1387277952	2807667200	1075028608	1472335488	1349381760	3737629696	1421431936	1274331648	1304541568	833884416	2120483840	2776716800	2379889920	2975010048	2376259072	1280561536	1098426624	1379687040	334337952	532649376	1230701056	926238080	1306771456	735224320	1322017536	1291015168	2038453376	2259333120	481099040	1708718208	785158656	1631195392
1905	oleoyl ethanolamide	Lipid	Endocannabinoid	38102	LC/MS Pos Late	1137	1661	326.305	5283454	11-58-0;111-58-0		HMDB02088	1064595	1259544	2167580	1405990	709123	2327946	2.08093e+06	578648	1169984	1133597	2576665	757580	896468	705853	828365	1229765	556535	931448	1377515	1714774	712084	597760	871422	258425	648452	905130	532086	727092	512585	1838433	860444	990888	2239374	1175275	1242138	611801	1063416
2640	oleoyl-arachidonoyl-glycerol (18:1/20:4) [2]*	Lipid	Diacylglycerol	54961	LC/MS Pos Late	100010937	2990	660.556				HMDB07228	380503		1608200		379380		331252	601231	116008		235625	727894	537975	254052	151878		215985	92728	334661			490212	235771			316353	259424	455270	203749	66233	378939	315698	911980		660597	118460
1667	oleoylcarnitine (C18)	Lipid	Fatty Acid Metabolism (Acyl Carnitine, Monounsaturated)	35160	LC/MS Pos Late	100001501	1423	426.358	6441392	38677-66-6		HMDB05065	30566610	36278912	84931408	25510608	31761166	79208104	96939208	33986736	37801828	45315392	81444216	72112512	54045528	47390588	35212812	6373972	30055960	30170752	55588936	71068744	38526240	30341312	67047068	13261819	17926290	38838092	23363300	23816264	29814482	68678920	74141208	35942800	118177848	99928848	47953504	30608546	61866648
1715	oleoylcholine	Lipid	Fatty Acid Metabolism (Acyl Choline)	53260	LC/MS Pos Late	100009331	1449	368.352					166657	94943	711537		230557	141348	251046	137409	322699	165149	248190	165471	125839	175844	155097		46147	199267	428103	92558	168541	64154	113339		187040	81123	110017	130352	96376	134181	161254	216452	357149	143870	375100	81228	132086
2626	oleoyl-linoleoyl-glycerol (18:1/18:2) [1]	Lipid	Diacylglycerol	46798	LC/MS Pos Late	100002989	3115	636.556		106292-55-1		HMDB07219	317681	537341	800201	162343	511014	222484	559260	170594	791040	537702	283866	283277	216893	312711			101243	402986	846508	244451	460301		113116		195990			412908	203036	59949	146883	388086	518435		1167316	86716	78310
2627	oleoyl-linoleoyl-glycerol (18:1/18:2) [2]	Lipid	Diacylglycerol	46799	LC/MS Pos Late	100002990	3223	636.556		104346-53-4		HMDB07219	1509602	2.70863e+06	4112228	1569803	2291899	1464949	1803371	1033796	1674721	1338639	1468934	1.40673e+06	883178	922689	817681	1.23843e+06	886596	1134906	1638193	1080833	1504362	771063	412114	204647	718581	644481	403046	1352424	1467581	671384	1208551	1248176	1738519	806458	2307027	812372	1133181
2624	oleoyl-oleoyl-glycerol (18:1/18:1) [2]*	Lipid	Diacylglycerol	54946	LC/MS Pos Late	100010919	3695	638.572				HMDB07218	936830	1979069	3064919	1.28108e+06	1347865	1188336	1494758	733906	1292398	1081068	718700	951078	644793	784352	214014	919981	584655	1159119	1328282	1026429	1102017	640568	239605	153030	587234	450067	114804	1010484	1.03578e+06	455034	451488	516505	683080	412932	1641018	588742	869079
4991	olmesartan	Xenobiotics	Drug - Cardiovascular	53256	LC/MS Neg	100006239	3747	445.199	158781	144689-24-7	D05246	HMDB14420																																					3584317
199	O-methyltyrosine	Amino Acid	Tyrosine Metabolism	37451	LC/MS Pos Early	100002078	2790	196.097	76957	1080-06-4			1133122	961211	977927	769005	1081647	1970744	1504602	897325	620869	592111	1611914	1159133	1055533	765204	1195804	157559	471204	631746	518995	1117699	707459	1308110	1582418	604402	412585	1181585	925377	1004604	1250472	2215992	2337387	789757	1864092	1.97661e+06	654399	934219	657857
504	ophthalmate	Amino Acid	Glutathione Metabolism	34592	LC/MS Pos Early	100001311	2085	290.135	7018721	495-27-2		HMDB05765	2202108	7623320	6599551	3339483	4663953	7614503	3971815	3320643	8107213	4038941	3053594	4046457	9704834	7062608	3064926	1278643	6694059	5529116	5042849	14554452	3689614	5906514	2871899	1758803	4283755	5120562	1804585	4285230	3067513	9628881	3500608	6088478	8323954	3681985	4983547	3543094	7220376
418	ornithine	Amino Acid	Urea cycle; Arginine and Proline Metabolism	1493	LC/MS Pos Early	444	2800	133.097	6262	3184-13-2	C00077	HMDB03374	43934632	39978936	30484840	15744229	27879316	68796664	47844444	24496514	108371552	50629968	48527480	42160728	115163264	52471904	24196078	62812844	63526072	42996136	73040600	97542208	23772524	36078232	67672416	69057032	37388816	86843760	65503264	43822096	26721378	41562872	34768352	69175200	66283260	45050492	45434076	30605594	31456692
3827	orotate	Nucleotide	Pyrimidine Metabolism, Orotate containing	1505	LC/MS Polar	445	1638.1	155.01	967	50887-69-9	C00295	HMDB00226	11806649	2.57712e+06	2644496	538408	17719142	3514442	3003120	3840675	17892864	2695677	5243961	5302648	6392937	2180410	2196172	555192	1861939	12482086	2552705	1534820	1820156	3648785	1761141	11149005	2685105	6.24377e+06	4423197	2562205	23053926	1190218	2058692	3890272	2380888	761256	1733004	994204	1959618
3829	orotidine	Nucleotide	Pyrimidine Metabolism, Orotate containing	35172	LC/MS Polar	100001416	2250	287.052	92751	314-50-1		HMDB00788	2765084	92215	373099	87234	986024	754707	1223652	371297	1732322	110388	316922	956694	520893	307938	466544		51419	262121	381291	237301	277598	53209	204265	328389	232782	555542	138153	264759	3412264	115435	1295370	740956	484720	290172	580825	102580	297964
5232	O-sulfo-L-tyrosine	Xenobiotics	Chemical	45413	LC/MS Neg	100005384	990	260.023	514186				464704	196563	219501	85590	341621	351955	299839	241338	405742	174853	509595	266036	270269	315337	350251	58466	165434	169389	309360	249847	152737	144877	550663	178455	193089	303212	358453	333601	262303	372811	615579	369784	431426	253672	364876	144100	183342
3966	oxalate (ethanedioate)	Cofactors and Vitamins	Ascorbate and Aldarate Metabolism	20694	LC/MS Neg	100000841	603	88.988	971	144-62-7	C00209	HMDB02329	12761679	6450335	7039112	4261798	11981918	7822330	16411369	9920305	16550401	7.59815e+06	7836304	7426530	19026902	9873676	8052006	2464921	6649848	7649405	16057721	12881338	8674073	6343314	9898390	9684082	6167848	8547004	10741622	14409666	5767464	6385327	7.69256e+06	13450368	8835369	5064026	19999260	7673437	5872327
1343	palmitate (16:0)	Lipid	Long Chain Saturated Fatty Acid	1336	LC/MS Neg	424	5618	255.233	985	57-10-3	C00249	HMDB00220	1798379648	1898079744	3109743872	1884781824	1279503616	1036750016	2206071808	1093705856	1572988288	1387533312	2709754112	1239745280	1400737536	1585644288	1177942656	2045540608	2271671552	1978904576	2252496128	1878701440	1371493760	1376637312	1506561792	719591552	911753024	1307578112	1212154240	1727836288	1183553152	1390583808	1714894208	2132082688	1676462720	879109568	1813248896	1093731456	1671985792
1357	palmitoleate (16:1n7)	Lipid	Long Chain Monounsaturated Fatty Acid	33447	LC/MS Neg	452	5475	253.217	445638	373-49-9	C08362	HMDB03229	123076592	239681232	297169536	287388256	95977656	160624256	196616736	101338000	113015152	113297792	242426896	108641032	120893392	159297584	94244896	176515120	274680480	219165040	230043952	273866656	99002128	125520800	99480160	40580904	80411704	89897968	87298080	170533568	100596072	135367584	100699696	118777432	233945024	68015208	221887104	86001296	140799664
1666	palmitoleoylcarnitine (C16:1)*	Lipid	Fatty Acid Metabolism (Acyl Carnitine, Monounsaturated)	53223	LC/MS Pos Late	100009406	1357	398.327	71464547				6554468	7.82989e+06	13014600	5181917	6197687	20671792	17439840	7799110	6689787	7060823	19573054	13149967	8711585	11474189	5923742	900037	5005212	3.62371e+06	8527518	12574751	5860274	5191147	13276561	2267299	3980469	6852578	4898431	6150441	7029325	15674036	21026642	6517737	27430542	31892428	10222847	4480905	12761347
2611	palmitoleoyl-oleoyl-glycerol (16:1/18:1) [2]*	Lipid	Diacylglycerol	52631	LC/MS Pos Late	100009054	3154	610.54					241092	437418	154113	407185		392903	317493		271357	352033	305279	249812	117232	362553		317286	449076	323965		430354	344386	102536			231311			435462	322946			260399		173301	250004		322340
2787	palmitoyl dihydrosphingomyelin (d18:0/16:0)*	Lipid	Dihydrosphingomyelins	52434	LC/MS Pos Late	100008954	2290	705.591	9939965				6583905	5064726	10220373	4523104	6021352	4550275	9288943	7.80359e+06	12892946	4258115	4524770	6554147	7645992	10314115	3688009	4266909	8034741	5179776	12608219	5785766	11484746	6998232	3291031	5130565	9267634	4451556	3.9592e+06	5612609	5070250	7.00566e+06	6502196	7.62464e+06	5727777	5110546	16935200	7.35946e+06	8165741
1908	palmitoyl ethanolamide	Lipid	Endocannabinoid	38165	LC/MS Pos Late	1489	1643	300.29	4671	544-31-0	C16512	HMDB02100	1653266	2428865	3.48222e+06	2279808	1164691	5.94e+06	2578859	1102928	1512135	1524899	5546828	1304572	1435350	1239611	1322217	1551533	979593	1280921	1.48073e+06	2.92106e+06	1185685	1228935	1633416	711068	1037841	5583430	1326502	1248940	1092625	4982404	2257879	1568492	6.01337e+06	2350165	1422177	988998	1434162
2791	palmitoyl sphingomyelin (d18:1/16:0)	Lipid	Sphingomyelins	37506	LC/MS Pos Late	100002107	2168	703.575	9939941	6254-89-3			70233536	65304360	106394880	66326176	95327968	76489928	103732440	94456640	124196648	70637432	72930992	99884608	90860544	105069312	62930368	57979432	87103272	68285096	115021000	79745520	117223080	72814448	59967992	70702048	85827768	63660016	66360336	98545872	76336720	84285368	83184608	94211184	79201848	72275728	127630792	83511152	91716880
2615	palmitoyl-arachidonoyl-glycerol (16:0/20:4) [2]*	Lipid	Diacylglycerol	54958	LC/MS Pos Late	100010925	3015	634.54				HMDB07112	490225		1688315		364453	120031	202033	351199	169983		109538	522437	371294	384910	254488		98702		411846		74986	323804	223213			318354	278991	436835	337240	97127	633979	419885	1139546		867679	125276
1648	palmitoylcarnitine (C16)	Lipid	Fatty Acid Metabolism (Acyl Carnitine, Long Chain Saturated)	44681	LC/MS Pos Late	100000776	1425	400.342	461	6865-14-1	C02990	HMDB00222	23102102	24176598	51106508	19387624	21388504	42827844	65546672	21551648	25139772	35743676	46515188	43636704	37044660	38051776	27737768	5670069	17094124	20444056	33118770	43827032	24126260	17268196	48243784	12029763	11767492	28275924	21659260	19168348	19564576	36033864	52361024	23137396	63187008	65601508	39860492	21598148	36285736
1714	palmitoylcholine	Lipid	Fatty Acid Metabolism (Acyl Choline)	52944	LC/MS Pos Late	100009233	1482	342.337	151731				73491	54645	258308		162098	58549	153901		229767	113571	172352	48905	79223	105682	91736			183486	253963	50616	96015		79782		147590	39869	75200	105188			66860	177112			260176
2607	palmitoyl-linoleoyl-glycerol (16:0/18:2) [1]*	Lipid	Diacylglycerol	52633	LC/MS Pos Late	100009052	3080	610.54	9543695			HMDB07103	220422	367293		194189		248472	548930		608512	598732	336461	241774	210802	397029		257389	89179	213407	942873	178993	453129		113225		209827	134608		409293	167241		225008	450567	577362		405181		157578
2608	palmitoyl-linoleoyl-glycerol (16:0/18:2) [2]*	Lipid	Diacylglycerol	52634	LC/MS Pos Late	100009055	3197	610.54				HMDB07103	1317204	1785134	3.12311e+06	1934034	1137475	1419672	1475424	977101	1229882	1732697	1573244	1264610	739774	1327236	544619	2310218	1125988	1064284	1.48159e+06	1365065	1603425	674557	506840	184690	608661	513559	386850	1287430	1263264	710138	1385163	973450	2382446	793476	1884787	727078	1458283
2606	palmitoyl-oleoyl-glycerol (16:0/18:1) [2]*	Lipid	Diacylglycerol	54942	LC/MS Pos Late	100010917	3695	612.556			C13861	HMDB07102	242831	968554	1479104	1093814	573701	875160	959572	366853	689719	991517	871131	580291	434183	713319	178660	1168403	543502	1031377	861152	811435	781680	391063	105846		303804	180367		641499	543778	280543	198513	423743	853058	342619	849645	445353	697641
3949	pantetheine	Cofactors and Vitamins	Pantothenate and CoA Metabolism	57555	LC/MS Neg	100001495	2765	277.123	439322	496-65-1	C00831		138578	159111	276218	215615	167082	230257	165753	116153	121468	159383	138662	605224	254647	348962	161463	112322	206846	130626	124819	114489	151868	419461	421753	122963	655086	191921	248422	170315	2103903	771119	699427	131584	106994	404719	137914	383502	700001
3947	pantothenate (Vitamin B5)	Cofactors and Vitamins	Pantothenate and CoA Metabolism	1508	LC/MS Neg	1024	1498.7	218.103	6613	137-08-6	C00864	HMDB00210	35572816	14194388	22634144	7706163	30079296	34913916	31842396	18375448	35318764	26803060	29933062	24337796	20999314	29375392	43025264	6284730	10221983	25824784	19987352	16327991	13125800	13544958	29578002	30795432	30195510	18844764	30536754	41376952	48036136	30412520	36775136	26015340	23135988	25892506	39630244	26537476	18483440
207	p-cresol glucuronide*	Amino Acid	Tyrosine Metabolism	48841	LC/MS Neg	100006191	2420	283.082	154035	17680-99-8		HMDB11686	841230	546680	1075059	122305	1570610	1085127	1829164	442829	1234225	181106	374462	575412	2020423	1593472	1067111	1211182	1266342	598333	1106822	518376	645029	785802	1320288	434159	868099	1102841	876100	868027	55201796	811292	357865	2247291	1705368	496073	2195148	214734	663290
4134	p-cresol sulfate	Xenobiotics	Benzoate Metabolism	36103	LC/MS Neg	100001315	2890	187.007	4615423	3233-57-7		HMDB11635	31987758	26231080	39117068	4916712	39301548	42756432	29995348	20263190	48855996	10850724	14189603	23760474	39190412	29392374	45749256	20807696	18596480	22591116	39344232	18345170	15190233	31781080	30529080	27270322	20260120	24152968	30934230	20577890	602320448	20443052	31668492	34281856	28052684	21822676	48760820	11445715	22267346
1342	pentadecanoate (15:0)	Lipid	Long Chain Saturated Fatty Acid	1361	LC/MS Neg	980	5521	241.217	13849	1002-84-2;10002-84-2	C16537	HMDB00826	27157034	37364976	47499732	30193846	22886944	19426180	31817406	18814168	28943766	22835608	33004328	20251642	22669348	21907848	21898832	27657460	36827188	30273786	32498086	24753542	23974940	22463444	23116798	15854083	17733298	21535392	24457568	30991836	20308032	21751832	29250808	29271340	26093190	13713426	28049838	19878248	28042136
1647	pentadecanoylcarnitine (C15)*	Lipid	Fatty Acid Metabolism (Acyl Carnitine, Long Chain Saturated)	57522	LC/MS Pos Late	100015842	1362	386.327					754378	909021	2206759	618424	819758	1409003	2325179	740108	886381	1211992	1502473	1299940	1449659	1239580	1331617	121155	643588	608963	1363236	1055617	998416	691895	1409811	472696	442075	1066136	853021	638560	681929	1047811	1722023	622112	1.88077e+06	1827706	1436137	497275	906810
5329	perfluorooctanesulfonate (PFOS)	Xenobiotics	Chemical	57564	LC/MS Polar	100010955	662	498.93	74483	1763-23-1	C18142	HMDB59586	517381	239745	370936	64016	224666	591702	517851	157080	463166	179214	220894	251939	387276	290494	326645	187225	205069	318087	474981	225277	1341280	175947	266550	229413	309744	188280	261086	186539	434071	311667	326864	631023	321207	159466	456814	144966	167688
173	phenol glucuronide	Amino Acid	Tyrosine Metabolism	52747	LC/MS Neg	100006679	1800	269.067	87235	17685-05-1		HMDB60014	333744	39654	122604		39034	130544	120327	22412	47780	51796	23954	162151	235686	87824	22561	222781	95827	199230	93865	102596	14501	38990	697445	54155	82873	111027	47399	107234	2092498	58436	61185	246781	152999	39198	149803	64876	101672
172	phenol sulfate	Amino Acid	Tyrosine Metabolism	32553	LC/MS Neg	100001510	2156	172.991	74426	937-34-8	C02180	HMDB60015	32108140	6249725	12398101	2037771	4392972	12853851	6499531	5.19374e+06	8039034	11713157	4859292	20840072	13066854	9064259	5685306	9341060	5267463	14309986	10361835	15968926	2.75602e+06	6347831	33740028	10140478	10697297	12682584	6.43398e+06	9815177	51487008	5.66954e+06	8816960	13163012	9187137	6054086	11201418	13539762	14265965
145	phenylacetate	Amino Acid	Phenylalanine Metabolism	57745	LC/MS Neg	100000011	2150	91.0554	999	103-82-2	C07086	HMDB00209	57526	27505	166908		250842	61860	55869		297373	40501		29874	39596	20461	83175		67681	26012	285560	18440		30264	41334	26111	23429	47008	55207	29842	139824	18338	45604	30103	26879	32413	67831		52628
1037	phenylacetylglutamine	Peptide	Acetylated Peptides	35126	LC/MS Pos Early	100001417	2145	265.118	92258	28047-15-6	C04148	HMDB06344	27575568	15909332	24451316	4793945	31625032	47120576	33584440	14146510	29596724	16780628	8613219	31165178	44434304	31788298	41846456	38227344	27471898	15623063	43582280	14278627	12474035	34695496	32152320	21903318	12043589	30651986	27789588	39219624	564403200	13678217	30564288	37614444	31003738	17087970	36819684	13555713	17640696
1040	phenylacetylglycine	Peptide	Acetylated Peptides	33945	LC/MS Neg	100001275	2375	192.067	68144	500-98-1	C05598	HMDB00821	76480	45277	87390		71933	144166	96912	32119	131824	45130	24236	63712	125784	68155	69408	55237	117016	24106	103290		47624	56470	92025	44283		120434	54864	94182	3168987		75945	56149	60815	23983	111304		31322
1035	phenylacetylhistidine	Peptide	Acetylated Peptides	52926	LC/MS Pos Early	100009044	2909	274.119					81292	52929	183919		131552	345184	204355		175147	64891		147784	283105	214826	274408	164856	168175		194032			210715	128852	80265		148626	117064	244648	15297541		187889	194263	52397		168959
1046	phenylacetylserine	Peptide	Acetylated Peptides	54911	LC/MS Neg	100010900	2195	222.077					78193	37921	117941	38342	104293	270075	164256		167495	44228		101985	201556	178108	126453	132845	141734	34786	204341	45886	50234	72689	200967	57212		119451	64729	176922	8408459		132225	144005	174233	57421	202587	29256	54778
1047	phenylacetyltaurine	Peptide	Acetylated Peptides	63154	LC/MS Neg	100008932	2494	242.049	2179693	33953-90-1			37805	39968	103152		120179	207862	80191		135528	40398		116028	206436	83517	57196	84115	137688	41374	134061	37968	46114	106640	160816	61513	40027	98319	67801	163167	10378012		39101	110896	77154	31642	122531
130	phenylalanine	Amino Acid	Phenylalanine Metabolism	64	LC/MS Pos Early	460	2878	166.086	6140	63-91-2	C00079	HMDB00159	757280448	513591584	380255808	320688992	468362336	662913408	653976128	445959712	554200064	385554816	589523776	553931072	533313952	572172736	491625888	119350456	255835840	345189184	453869216	525431552	399335552	395296288	451691968	323515328	256206096	611726784	589729280	486474112	383826880	635000896	673073088	470576160	878299776	512434944	421944832	298520320	265417552
831	phenylalanylalanine	Peptide	Dipeptide	41374	LC/MS Neg	100003589	2745	235.109	5488196	3918-87-4					17871		19453	24751	33195		22055								43903		19027	27892	32643		16160				40753		44752	37170	36205		50365	21173	18807
836	phenylalanylglycine	Peptide	Dipeptide	41370	LC/MS Pos Early	100003588	2898	223.108	98207	721-90-4		HMDB28995	183368	339223	224054	672021	278825	313588	496528	228674	245720	214972	233248	357717	363145	265908	177722	87446	582911	122644	300306	520782	486563	404623	126156	139818	65391	143835	342416	279246	271473	439367	377960	299420	257934	324556	251687	314232	157236
141	phenyllactate (PLA)	Amino Acid	Phenylalanine Metabolism	22130	LC/MS Polar	100000774	908	165.056	3848	828-01-3	C05607	HMDB00779	1480900	3725441	4077385	661418	2633101	3754603	2876569	861449	4958299	1786959	1696902	1928965	896724	1277885	3424068	186779	989859	579533	3.17242e+06	2532622	706438	840537	1298808	1258977	755564	754735	1112896	1450752	9575265	2139784	1703731	4012585	1423935	627126	1390052	500536	991974
140	phenylpyruvate	Amino Acid	Phenylalanine Metabolism	566	LC/MS Polar	241	845	163.04	997	156-06-9	C00166	HMDB00205	427273		316960		211004	481598	463196	227744	407242	154598	395844	228857	191547	241057	168029		47160	93533	254766	197214	189098	81064	306952		100813		180529	220024	119534	370096	371546	102214	769501	302709	294868	93804	90092
1310	phosphate	Energy	Oxidative Phosphorylation	42109	LC/MS Pos Early	461	576	98.9842	1061	7664-38-2	C00009	HMDB01429	279325760	118473288	163587904	117225152	230466704	288374560	278714112	170680032	229999632	103368368	317530528	219168576	171108400	173832672	101469760	64354384	195004480	102456280	180703088	159555648	158022592	128381312	224989216	89075696	135898400	181941728	178688736	153947328	272197472	261301440	387173984	207753504	340190144	280363456	243731984	131951680	202558880
1088	phosphoenolpyruvate (PEP)	Carbohydrate	Glycolysis, Gluconeogenesis, and Pyruvate Metabolism	597	LC/MS Neg	463	587.3	166.975	1005	10526-80-4	C00074	HMDB00263	5213903	1107246	1540022	463070	2189907	1.71078e+06	3325023	2177727	2595053	631357	2421538	1560681	960245	938046	373878	737126	731227	655153	847706	838523	1.01631e+06	478074	1805711	792316	1003500	2112934	1432947	1805566	1892529	3224152	3646976	1.93518e+06	5422127	1856364	1.73716e+06	960730	1412019
1980	phosphoethanolamine (PE)	Lipid	Phospholipid Metabolism	1600	LC/MS Neg	1026	638	140.012	1015	1071-23-4	C00346	HMDB00224	25109306	21158640	29467764	18514176	17994284	18126652	18854204	21019004	10817354	6032732	27933732	17822484	33066336	17353490	10590105	5095061	13482612	6768442	17223544	16350999	17833112	14780322	12969568	6835780	7526627	28841822	16889558	18616140	20474682	27142832	48229384	15654250	46574052	41639776	16664587	9847805	16170306
3950	phosphopantetheine	Cofactors and Vitamins	Pantothenate and CoA Metabolism	15504	LC/MS Neg	100000328	1597	357.089	987	NA	C01134	HMDB01416		38338	71430	92807								214678	90679	151573			57087					94003			135650	103115	54359	69557	1.12695e+06	567571	1110593		71506	736371		99270	418453
2699	phytosphingosine	Lipid	Sphingolipid Synthesis	1510	LC/MS Pos Late	469	1367	318.3	122121	554-62-1	C12144	HMDB04610	276939	202314	778042	138712	380718	332475	511421	471762	156410	88072	338109	318337	452518	194677	123268		99975	122458	161051	142642	135518	299787	330537	125637	203631	312194	139411	185686	459492	625136	1600385	267911	1057268	182499	273389	231740	97716
1497	pimelate (C7-DC)	Lipid	Fatty Acid, Dicarboxylate	15704	LC/MS Polar	100000101	2745	159.066	385	111-16-0	C02656	HMDB00857	263432	242442	283256	86184	152744	592252	322580	189130	472354	221845	238827	200050	233797	355628	184415	124654	527353	122532	131757		359153	1120077	199605	257494		324368	440012	372286	1801726		251835	275694	313753	126157	427121
123	pipecolate	Amino Acid	Lysine Metabolism	1444	LC/MS Pos Early	1025	2200	130.086	849	4043-87-2	C00408	HMDB00070	5185961	3119746	7880627	1.81193e+06	8238450	6.57954e+06	11057347	5.84891e+06	14046805	13550711	10502720	18016734	10590436	9083698	19449782	3.03988e+06	5684689	7164722	21194842	9795448	7192869	5396237	27512172	8889439	5725199	13458498	22202264	16976166	14541139	6607073	14351802	9399328	15230760	12039111	17525340	9053599	7407714
443	prolylhydroxyproline	Amino Acid	Urea cycle; Arginine and Proline Metabolism	35127	LC/MS Pos Early	100001167	2128	229.118	11673055	18684-24-7		HMDB06695	5673068	3.69591e+06	3809374	1950034	3.90031e+06	2650388	2831618	3.9743e+06	5739955	2608096	1284198	8.11417e+06	8083255	4867785	3546760	1785063	2545202	4864604	7.39424e+06	3.63726e+06	3247454	2490638	6358811	5312073	3328291	4125157	5894171	2186590	11550104	1892724	2279179	3274619	4728476	1656835	4248010	4281888	1420859
426	proline	Amino Acid	Urea cycle; Arginine and Proline Metabolism	1898	LC/MS Pos Early	480	1603	116.071	145742	147-85-3	C00148	HMDB00162	3425506048	1561960960	1513701888	877683328	1880692736	2152396800	1897941504	1425228416	2243864064	1486982400	2444138496	1780396672	1854169088	1392523520	1975944576	482611584	822098880	1444413824	1585307392	1343645952	1230897280	1268906368	1530457472	1088085120	1187593088	1928929920	2268092928	2107792768	1828233088	2276731904	3419182592	1470397824	2735228160	1744297088	1791687552	1301686016	1032740544
856	prolylglycine	Peptide	Dipeptide	40703	LC/MS Pos Early	100003674	2136	173.092	6426709	2578-57-6		HMDB11178	6805717	3676623	1758168	1868005	3003277	5574590	4.88829e+06	1864501	4171631	2576256	4770769	4213687	1184125	1709400	1995519	320498	515586	1123809	1824599	2602479	1255556	960785	2507276	622834	1382103	2085495	3344184	3508729	2075698	4993461	5.67328e+06	3239404	4442796	5.36735e+06	2319410	1057554	2257597
1595	propionylcarnitine (C3)	Lipid	Fatty Acid Metabolism (also BCAA Metabolism)	32452	LC/MS Pos Early	100001162	2590	218.139	107738	17298-37-2	C03017	HMDB00824	58270044	23801068	29561460	6.71423e+06	34951288	42157784	57529168	17730254	35844972	29390148	39660384	29275516	16641718	23061524	23685208	2821141	12942255	11562116	35891428	20630004	12551421	24340932	47918072	7.14329e+06	15064828	29593548	27895334	31186688	29215954	24713412	65189064	29661012	73018072	59183356	34326544	24557204	19284628
1835	prostaglandin E2	Lipid	Eicosanoid	7746	LC/MS Neg	487	4573	351.218	5280360	363-24-6	C00584	HMDB01220	1951172	288916	569508	153555	269273	782632	442910	401296	512357	250014	536624	687485	1114932	579287	240373	111464	535066	228702	268938	702180	634750	890085	490981	545751	86860	982784	747596	555286	804028	1300926	806909	735378	365781	245409	915735	463517	374022
1847	prostaglandin F2alpha	Lipid	Eicosanoid	19398	LC/MS Neg	100000574	4658	353.233	5280363	551-11-1	C00639	HMDB01139	234090	61788	213728	27306	60632	222078	93072	82250	117631	40948	116135	80465	117503	89301	42303		31377	34171	66555	87980	106938	65955	70375	124115		126285	88285	179130	134019	415141	197388	103612	84199	95224	254095	102863	60732
3841	pseudouridine	Nucleotide	Pyrimidine Metabolism, Uracil containing	33442	LC/MS Neg	821	1100	243.062	15047	1445-07-4	C02067	HMDB00767	2552684	3099993	3.09921e+06	1327284	2.02058e+06	4107698	5265004	2216537	3869364	3023641	2066330	3015488	3748049	4205457	4516495	1618976	2145093	1657211	5094999	3241241	2312390	2277120	3.49234e+06	2296024	3083745	2975662	3064709	4460889	28948768	3040422	3393755	4512732	3565329	2624668	3724544	1437315	2698465
464	putrescine	Amino Acid	Polyamine Metabolism	1408	LC/MS Pos Early	49	3027	89.1073	1045	110-60-1	C00134	HMDB01414	1470602	886384	3056273	1134881	3.59332e+06	2571523	3.32324e+06	1816269	3659817	1099147	2712754	3507331	2727717	659063	1065408	373774	877990	1.61936e+06	1033626	896879	812242	2634708	1271352	550158	635117	1.85443e+06	1786673	1715480	2428901	1.5209e+06	2908418	1611393	1454540	1407474	1716241	1562319	495891
4054	pyridoxal	Cofactors and Vitamins	Vitamin B6 Metabolism	1651	LC/MS Pos Early	491	2343	168.065	1050	65-22-5	C00250	HMDB01545	21918528	8204958	10643553	4639882	29739914	29333166	20046364	16800658	17987212	9262775	27113764	18811946	7713488	8916779	9172104	1231737	5483703	8566494	10235699	5274201	6848513	10010393	20748196	8937712	11500180	22285080	13839438	11745404	13671567	26178660	24670714	16908392	27114284	10858414	10003344	12987935	8368343
4051	pyridoxamine	Cofactors and Vitamins	Vitamin B6 Metabolism	2150	LC/MS Pos Early	568	2975	169.097	1052	58052-48-5	C00534	HMDB01431	3864455	1658416	3059643	917880	3629318	7706909	5557491	2354171	3914580	2746833	4893555	6150784	1453735	1640068	1748519	239564	790177	1924086	2221493	1397654	882286	1774002	3433184	1832073	2273376	1867211	2245880	2102545	3685246	4173442	6752958	3271166	2610468	2261689	2787926	2051643	1606453
4052	pyridoxamine phosphate	Cofactors and Vitamins	Vitamin B6 Metabolism	3138	LC/MS Pos Early	493	1932	249.064	1053	529-96-4	C00647	HMDB01555	89224	43144				69061					164263												48978			100333				89711	297469		196385	154819			54003
4055	pyridoxate	Cofactors and Vitamins	Vitamin B6 Metabolism	31555	LC/MS Polar	100001121	846	182.046	6723	82-82-6	C00847	HMDB00017	5570296	2610932	6732898	788022	10019196	12816238	5801953	3130580	12711327	3598113	2731832	3736418	7569152	5904837	5013164	3.51113e+06	5854860	2882086	6.45269e+06	1.73805e+06	2771720	6714377	7390208	4486147	4235160	6666224	7.3212e+06	6820282	250911968	1804210	6186155	3990078	5961474	3297498	8.22638e+06	1775639	3.06997e+06
52	pyroglutamine*	Amino Acid	Glutamate Metabolism	46225	LC/MS Pos Early	100001540	1900	129.066	134508	2353-44-8			9278171	5848442	6451066	1721705	4548278	12584213	11419700	8866683	24079420	6436154	14155890	17251004	24194604	8425352	7912463	4628395	11807801	12126370	25420732	18614268	12909418	14350511	12557894	5529269	4.01146e+06	31127624	5434759	17186234	10903817	3766097	9305115	8.06595e+06	5976478	6358942	7573752	2409383	3.98528e+06
1089	pyruvate	Carbohydrate	Glycolysis, Gluconeogenesis, and Pyruvate Metabolism	48990	LC/MS Polar	823	1083	87.0088	1060	127-17-3	C00022	HMDB00243	142588864	44028984	58327028	18622336	68345976	76531672	120322568	78253760	86553936	65403504	163407376	57030332	41964636	46396952	60784568	21469384	21006232	56041728	47488912	49910800	47469072	54509792	112669824	50305696	60462636	77649048	74545664	41515832	76929616	94768440	99782144	91771648	132592856	51029080	108530888	77162200	65981424
4414	quinate	Xenobiotics	Food Component/Plant	18335	LC/MS Polar	100000442	2432.9	191.056	6508	77-95-2	C00296	HMDB03072	219545	351671	703552	953096	940041	852756	3143975	467445	2947338	1475767	289411	311724	472811				210373	132423		150524	518812	512295		151700			907067	2120775				64462		1079410		115703	514146
3914	quinolinate	Cofactors and Vitamins	Nicotinate and Nicotinamide Metabolism	1899	LC/MS Pos Early	182	845	168.029	1066	89-00-9	C03722	HMDB00232	4466518	3382669	1872065	572986	4241737	1611137	2551622	1828389	3082089	1661375	5464954	2030322	1863410	1595308	3975984	594532	983288	1622451	3672375	1.0446e+06	2201370	3153531	1362510	1190360	1653307	2.08222e+06	3375161	1845876	32520642	2784438	10980392	2205901	5065565	1357091	1022585	1846255	2013921
4035	retinol (Vitamin A)	Cofactors and Vitamins	Vitamin A Metabolism	1806	LC/MS Pos Late	498	1636	269.226	445354	68-26-8	C00473	HMDB00305	431549	768439	713358	1115486	669948	695500	937566	344709	656392	1624599	515216	375327	887839	758771	1005670	1654005	564058	1447974	1568549	1108601	1579798	502451	596410	585843	923259	489174	486057	510875	522340	1106723	737199	661843	826560	1321264	878330	925501	1690294
1112	ribitol	Carbohydrate	Pentose Metabolism	15772	LC/MS Polar	100000406	1789.6	151.061	6912	488-81-3	C00474	HMDB00508	1055499	700912	685886	283942	735222	1381411	1316659	718137	884086	419470	1607446	1050364	623352	618712	791648	49106	198436	484580	685000	725246	303224	541411	729985	447208	562930	591386	569138	492688	2.88784e+06	955989	812897	824367	600183	585262	722837	328647	487352
1113	ribonate	Carbohydrate	Pentose Metabolism	27731	LC/MS Polar	100001007	2425	165.041	5460677	5336-08-03	C01685	HMDB00867	12091509	3243837	4904844	2476451	6742917	8487150	8419958	7201429	14461714	6239027	4869799	7638934	4649375	4753363	2974151	958273	1478220	3.76652e+06	6101772	6408406	2246868	4585805	4291229	1550037	3790175	4613903	6167656	4820745	15757770	5308258	6550127	5883828	3343297	2953001	7048303	4439016	3304454
1111	ribose	Carbohydrate	Pentose Metabolism	1471	LC/MS Polar	914	1508.2	195.051	5779	50-69-1	C00121	HMDB00283	9445621	3888897	4438395	2408658	9642991	16155621	12797051	5595786	11254657	7003279	9796273	8266773	4537862	4512419	5459447	765247	3277401	5494901	4847000	4485125	3584765	5398407	8478279	4961416	9209909	2851300	5869426	5536525	13994645	7178187	5201654	7158090	5506327	2753696	7.957e+06	5614012	7330388
1105	ribose 1-phosphate	Carbohydrate	Pentose Phosphate Pathway	1763	LC/MS Polar	219	4025	229.012	439236	50-99-7;58459-37-3	C00620	HMDB01489	3910315	1293599	806435	848299	3212132	4548012	3415549	2354410	1.85489e+06	370473	5442770	1.84662e+06	1.97946e+06	1152403	325211	163880	924775	495459	841831	1748953	1466410	1189595	1936993	504294	665402	3079495	1289715	1348330	2818279	5424138	6903957	2569910	5707354	6359928	1201870	813369	3070211
1137	ribulonate/xylulonate/lyxonate*	Carbohydrate	Pentose Metabolism	61858	LC/MS Polar	100019968	2350	165.041					7970326	2246714	4102857	1339502	4440101	5822833	3.57098e+06	3.53417e+06	3896164	1494846	2585836	3088058	2492830	1982738	1.75793e+06	228333	1816468	1420329	2168308	1.81036e+06	1725276	2331011	2088011	1794103	704517	7976122	2296153	3123232	10537351	5869467	9874495	3587691	6347375	7648040	4167475	2369450	3.04927e+06
60	S-1-pyrroline-5-carboxylate	Amino Acid	Glutamate Metabolism	42370	LC/MS Pos Early	35	1528	114.055	1196	2906-39-0	C04322	HMDB01301	2767121	1850484	4619210	620106	1761219	2943569	3.37527e+06	1242445	10513096	4.82326e+06	2338336	1657940	1763753	2503080	4634916	1.75134e+06	1457469	4642254	7790731	1789426	1.40656e+06	2290572	5627914	5126317	3560710	5628103	4260881	1897258	2267340	1735456	1144433	10447701	6066290	2197577	15868710	763070	1369719
382	S-adenosylhomocysteine (SAH)	Amino Acid	Methionine, Cysteine, SAM and Taurine Metabolism	42382	LC/MS Neg	197	1832.4	383.114	439155	979-92-0	C00021	HMDB00939	5.0526e+06	2340571	3872804	997342	4047167	4854299	4782696	2847574	4113212	1.95731e+06	5439886	4218421	2000135	2763325	1890787	415302	1804851	1944761	2549959	1843063	1693999	1937029	3.65887e+06	1827064	2231598	2767915	3371532	3353853	4238003	4206775	6744573	4132086	5052408	3685263	4380359	1870386	2454670
381	S-adenosylmethionine (SAM)	Amino Acid	Methionine, Cysteine, SAM and Taurine Metabolism	15915	LC/MS Pos Early	1263	3002	399.144	34756	24346-00-7;86867-01-8;86867-0108	C00019	HMDB01185	105340		628757		123525	232599	252740		62829		341533	187883	153870						98993				63143			95077		85447	253087	87401	628238	54708	360613	92966	107075	75245
4	sarcosine	Amino Acid	Glycine, Serine and Threonine Metabolism	1516	LC/MS Pos Early	1023	1280	90.055	1088	107-97-1	C00213	HMDB00271	1.37996e+06	2135659	2656572		3266931	3092500	4149190	2474592	12508318	2710726	2066083	3.53314e+06	5181558	3757111	5065676		1825483	832642	4214717	1223461	1517730	1915458	2819840	1426290	2122927	618393	2855149	4434644	2810233	3342495	3.65187e+06	3.04664e+06	4700960	1502010	4378711	1577302	1127374
1505	sebacate (C10-DC)	Lipid	Fatty Acid, Dicarboxylate	32398	LC/MS Neg	100001211	1788	201.113	5192	111-20-6	C08277	HMDB00792	913439	184675	642445	131719	406104	2788759	1342930	273969	789831	388639	934147	553266	396040	578987	1158203	228902	917407	477024	589081	223786	2362823	944705	3054288	336741	213343	941915	846462	963028	1875757	142068	1089460	274390	9695574	282528	1719808	369406	167894
1136	sedoheptulose	Carbohydrate	Pentose Metabolism	53237	LC/MS Polar	100002619	2255	209.067	5459879	3019-74-7		HMDB03219	10496266	6800870	4830563	2186253	12233612	11632206	13618365	11020765	13313761	10905347	9239604	16889260	7812384	7904824	7007370	784060	3475569	7.41926e+06	5919732	9120962	5646329	8145174	14890225	7362306	12426671	7356922	9394722	6482316	4143079	6496718	2185067	12696034	4307095	937370	10864721	7.82687e+06	5035412
1107	sedoheptulose-7-phosphate	Carbohydrate	Pentose Phosphate Pathway	35649	LC/MS Neg	100001628	599.6	289.033	616	2646-35-7	C05382	HMDB01068	2.20911e+06	2168973	2094507	1633864	2586775	2330447	2441280	3364268	2268586	888189	2538637	3323677	3631674	1546339	545354	809287	2197084	1391944	1505347	3127901	3524975	2146544	2042504	1801332	1464577	3125400	2400084	1631717	886621	2690361	1783627	1889612	2059111	665146	1672312	1693918	1487317
9	serine	Amino Acid	Glycine, Serine and Threonine Metabolism	1648	LC/MS Pos Early	503	1239	106.05	5951	56-45-1	C00065	HMDB00187	578969280	366906880	346622752	209299712	453071488	720654848	572998656	409060384	556805248	383427360	537931392	454155424	401872288	387249440	386373856	132630608	304264960	316188512	342450304	398615136	323826112	320516416	558085376	254873344	291124864	615968192	598909888	448768480	458656000	501117408	728052288	419977792	876379136	474811008	576313344	286859968	248578688
259	serotonin	Amino Acid	Tryptophan Metabolism	2342	LC/MS Pos Early	504	2550	177.102	5202	153-98-0	C00780	HMDB00259		111013	259536		360572	75813	220903	63275	154433	50646		233381		81464	211006		132591		446491	175513	178270	112498	90958	162315		96845	68410	317723	239708			214933	323916	104809	565457	370308	76066
393	S-methylcysteine	Amino Acid	Methionine, Cysteine, SAM and Taurine Metabolism	39592	LC/MS Pos Early	100002749	1955	119.016	24417	1187-84-4		HMDB02108	395955	459219		276035		103005		153011	68050	411581	485935	95903	315224	516028	657686	350237	434777	375465	906763	797447	435632	201042	716319	389578	691674	722958	318268	372638	96912	875100	378024	358993	626930	473721		173932	1110204
394	S-methylcysteine sulfoxide	Amino Acid	Methionine, Cysteine, SAM and Taurine Metabolism	43378	LC/MS Pos Early	100002927	900	152.038	82142	6853-87-8		HMDB29432	1296449	821938	1006277	336065	1053271	1.70264e+06	1681865	767084	2460309	1297393	1363375	892415	1700082	1420232	1326000	438575	1155191	1145692	2204337	1056247	1055313	925995	1495958	722354	1013803	1236078	935660	2378341	1421089	1298981	1259395	2527530	1853489	1773248	1.95737e+06	906346	1404520
494	S-methylglutathione	Amino Acid	Glutathione Metabolism	33944	LC/MS Neg	100001259	1075	320.092	3605667	2922-56-7	C11347				45073		55199	32769	85596		45491		32752	21495	51326	43309	18335				29221		27455		31415		40323	139454	68372	59296	77171	219459	701971	34999	298723	584460	63925	23262	53843
470	spermidine	Amino Acid	Polyamine Metabolism	485	LC/MS Pos Early	50	3355	146.165	1102	124-20-9	C00315	HMDB01257	14159968	3146303	8558094	3370167	26634560	15878667	30416038	13065733	21126432	6.81339e+06	13666084	19904094	62526212	24120060	7074880	1221710	16271732	10101820	12559777	15947251	9522375	7882166	10504314	6057378	4.19212e+06	22812624	13880425	11416740	34016760	12851996	102073200	11678401	21186324	8645847	12334628	10850075	5925585
477	spermine	Amino Acid	Polyamine Metabolism	603	LC/MS Pos Late	507	758	203.223	1103	71-44-3	C00750	HMDB01256	2381506	432434	1476298	595055	7449081	1935021	6202263	3.19438e+06	5729435	1845866	1391534	3239176	53603336	12859469	1253672	179376	13936489	2487557	3.74191e+06	9952760	5779648	728267	1532464	487872	756110	4839707	2615315	1654505	7125297	1877145	26702698	2524042	5691301	860250	1452652	2665676	1437824
2698	sphingadienine	Lipid	Sphingolipid Synthesis	57426	LC/MS Pos Late	100015643	1350	298.274	6449795	25696-03-1			1039677	1123789	1635210	941388	1126955	908426	1935934	1349205	1639812	835442	1504767	1054173	1381425	780471	762383	386499	692165	1309494	838645	711910	823448	662382	777742	1118089	1274610	1329044	693035	1112200	769888	999395	1096065	1139148	2708271	504738	1261044	1027579	640283
2696	sphinganine	Lipid	Sphingolipid Synthesis	17769	LC/MS Pos Late	313	1413	302.305	3126	3102-56-5	C00836	HMDB00269	757927	667290	1300949	283300	619230	664999	837264	669220	960339	458327	588725	720530	624855	760501	384818	311775	467025	1.03716e+06	690320	704337	626721	469762	374215	1121192	1067938	789060	473169	654647	769009	472123	589846	927412	1177596	267508	1481857	705732	498734
2800	sphingomyelin (d17:1/14:0, d16:1/15:0)*	Lipid	Sphingomyelins	62152	LC/MS Pos Late	100020276	1950	661.528									163690		88232	147683	109385		107285	103520	89493	140634			82338		99298	66713	106216	50717				62409	67204	64139	86858	89080	121859	119917	82608	60546	156284
2803	sphingomyelin (d17:1/16:0, d18:1/15:0, d16:1/17:0)*	Lipid	Sphingomyelins	52433	LC/MS Pos Late	100006314	2082	689.559		121999-58-4			1757589	1762622	2648376	1725240	3492781	1883476	3239271	3.09011e+06	4399219	2162117	2622790	3657416	2374035	3545262	1506127	1235248	2809272	1709161	3313276	2081648	4525379	1682827	1479305	1410909	2262098	1.99222e+06	2056802	2694767	2180958	2929309	2491443	3086210	3247315	2.00188e+06	3976149	2617292	2298782
2789	sphingomyelin (d18:0/18:0, d19:0/17:0)*	Lipid	Dihydrosphingomyelins	57473	LC/MS Pos Late	100009027	2362	733.622				HMDB12087	1744351	1010879	2822691	1130869	1131977	1186793	2320718	1774237	2922957	1463068	952105	1535457	1923887	2919979	859406	1.79634e+06	1369098	1392998	3451098	1152554	2798840	1.72958e+06	770222	1054414	2056040	850718	756677	1377727	995213	1437911	1117701	1730048	1244408	1084288	3719513	1564945	2106652
2801	sphingomyelin (d18:1/14:0, d16:1/16:0)*	Lipid	Sphingomyelins	42463	LC/MS Pos Late	100004328	1998	675.544	11433862			HMDB12097	3486805	3424555	4468987	3898224	5838132	3.36574e+06	6475860	6746552	8264600	3022780	4683162	5831716	5794943	8875765	3555370	2550830	4993800	3486203	7031684	4708870	6.75522e+06	3852897	2.67126e+06	4903664	5780130	2.77274e+06	3427983	5467810	5228502	5261366	6.15739e+06	5.55797e+06	5377864	4492274	9771665	4132576	4969397
2806	sphingomyelin (d18:1/17:0, d17:1/18:0, d19:1/16:0)	Lipid	Sphingomyelins	52615	LC/MS Pos Late	100008920	2312	717.591		121999-64-2			3233744	2367942	6143035	2521975	4406064	3161483	5103340	4009135	6058696	3421535	2986457	4711053	4.05105e+06	5347807	2335087	1921932	3191462	2464056	6094871	3239529	6302730	2675988	2450951	2462988	3474099	2529802	2699207	4484500	2904060	3713045	2954990	4364325	3488472	2904028	6723407	3.73091e+06	4.14407e+06
2807	sphingomyelin (d18:1/18:1, d18:2/18:0)	Lipid	Sphingomyelins	37529	LC/MS Pos Late	100002106	2167	729.591	6443882	108392-10-5		HMDB12101	4680710	5134772	6584554	6421447	6401467	4343814	7467669	8.30303e+06	10441191	6.0392e+06	4641020	6.38986e+06	6306576	7859171	4899820	5798478	6893681	5177203	7871941	5753773	8055201	5273305	4559375	5092148	4912357	3552584	4179839	7.02279e+06	3760666	4504495	4023322	6141723	4426410	4622082	6.96838e+06	5781368	5873908
2808	sphingomyelin (d18:1/19:0, d19:1/18:0)*	Lipid	Sphingomyelins	57475	LC/MS Pos Late	100015787	2330	745.622					726445	406957	546844	326873	419657	763146	1001653	870210	1550605	881731	451365	793373	657785	719645	442481	612928	582466	536736	1410738	434449	1558422	397704	403713	464112	328116	279566	421138	843765	408332	598471	473951	473442	678009	591473	858744	528310	373993
2809	sphingomyelin (d18:1/20:0, d16:1/22:0)*	Lipid	Sphingomyelins	48490	LC/MS Pos Late	100006290	2685	759.638				HMDB12102	4387198	3535612	8745489	3826701	4175285	4410051	6827434	4531658	7969901	6009086	3094329	4115286	5403271	9909075	4005420	3621917	3834611	4421399	9207545	3564375	8575996	3736553	3265792	3535331	4836743	2619622	2823206	6344725	4171850	4300362	3268326	6110327	4532433	4.0937e+06	11476458	3885455	4.63453e+06
2810	sphingomyelin (d18:1/20:1, d18:2/20:0)*	Lipid	Sphingomyelins	48491	LC/MS Pos Late	100006292	2383	757.622		222403-67-0			967739	1059749	1176272	1361290	1.42239e+06	815839	1.85696e+06	1932710	2460439	1457270	953792	1221747	1406091	2022919	1360681	1186662	1488397	1277537	1936712	1098318	2007064	1186606	956075	1275602	1142712	811087	1025814	1.84551e+06	1071832	1061385	941159	1677358	1193879	1273991	2096552	1144508	1151213
2812	sphingomyelin (d18:1/21:0, d17:1/22:0, d16:1/23:0)*	Lipid	Sphingomyelins	52495	LC/MS Pos Late	100009025	2793	773.653					410238	400741	925387	445442	423764	478434	658425	475040	816241	752773	364664	457885	397993	627865	328620	580743	223544	537243	963629	440228	1149159	150145	186351	219517	434707	197363	136656	411387	267061	441432	267086	454841	501232	426227	1.0437e+06	389022	633896
2814	sphingomyelin (d18:1/22:1, d18:2/22:0, d16:1/24:1)*	Lipid	Sphingomyelins	48493	LC/MS Pos Late	100006295	2666	785.653				HMDB12104	2309363	2301534	4313640	3.79236e+06	2754441	2355809	4658931	3196797	5244206	3.33422e+06	2319820	3118239	2997935	4947294	2578153	4423483	3087989	3314302	6196118	3.47994e+06	7521745	1988801	1740044	2842756	3315700	1249654	1573882	3327303	2.07424e+06	2324459	1812831	3010591	2474001	2404656	6225973	2470125	4635508
2815	sphingomyelin (d18:1/22:2, d18:2/22:1, d16:1/24:2)*	Lipid	Sphingomyelins	57477	LC/MS Pos Late	100006296	2209	783.638					266980	292213	320667	277900	310332	266158	492767	495738	564766	317633	292234	448661	500815	872483	283811	283568	645558	300652	671323	453353	667586	511718	268987	436671	348457	198935	255891	507266	425228	306913	330891	507846	307631	372133	833219	351740	392297
2817	sphingomyelin (d18:1/24:1, d18:2/24:0)*	Lipid	Sphingomyelins	47153	LC/MS Pos Late	100005986	3033	813.684		94359-13-4		HMDB12107	10681025	10604246	18018374	12106563	10803108	10432110	18338494	10251525	15301388	13292749	10740443	12409702	14853869	22821716	10005554	16337890	15709739	13744870	25684068	17430996	31914996	9794929	6854484	10317861	15128730	7.05514e+06	6653497	12771688	9317778	10931949	8628134	12972514	12815589	11512690	26937444	10963194	21837230
2802	sphingomyelin (d18:2/14:0, d18:1/14:1)*	Lipid	Sphingomyelins	47154	LC/MS Pos Late	100005985	1860	673.528					85478	80513	105970	108020	153865	78655	238436	248553	326653	78702	131468	168995	189857	281950	129663		178019	95228	182745	213449	138846	140336	62277	165562	146214	56058	119127	187791	164765	117543	251275	175240	172414	97281	246514	90310	147253
2805	sphingomyelin (d18:2/16:0, d18:1/16:1)*	Lipid	Sphingomyelins	42459	LC/MS Pos Late	100004329	2002	701.559					3743792	4083846	5537725	5245976	6213357	2729463	8250726	6754115	11348369	3568712	4851637	6348046	5739579	6921272	3744558	3870829	5380661	5097383	6.15742e+06	6131597	6.51611e+06	4115188	3569758	4495621	4560237	3.11836e+06	3635669	5.88891e+06	3489798	4849377	5078996	5583769	5.54202e+06	3538482	7.14501e+06	5554203	5015249
2797	sphingomyelin (d18:2/18:1)*	Lipid	Sphingomyelins	57474	LC/MS Pos Late	100015788	1904	727.575					142792	113845	118889	216113	286525	72119	367939	364763	518047	108748	209416	338847	208434	290373	84520	145680	192990	150044	288462	231320	261180			135886	160828		46127	163266		88167	100662	98253	100145		320382	98013
2816	sphingomyelin (d18:2/23:0, d18:1/23:1, d17:1/24:1)*	Lipid	Sphingomyelins	52435	LC/MS Pos Late	100008956	2845	799.669					1181167	1364117	2368488	2712453	1402240	1298210	2386178	1479431	2429113	2492138	1345320	1439338	1306347	2359542	1559359	4263106	1597327	1.92474e+06	3696751	1.87491e+06	4775533	773368	679567	1291001	2.09341e+06	593568	634090	1499689	955406	1267126	807047	1435505	1214870	1647086	2725324	1493112	2775894
2818	sphingomyelin (d18:2/24:1, d18:1/24:2)*	Lipid	Sphingomyelins	52437	LC/MS Pos Late	100008957	2635	811.669					2320911	2320363	3698381	2917769	3046697	2.05667e+06	5316678	3068240	4681952	2648959	2929039	3365993	4.04929e+06	6292980	2664381	4047775	4910101	3113659	7.33994e+06	4576010	8317230	2442553	1897864	3273473	4011590	1515590	1979970	3.6986e+06	2356921	2578951	2457947	3633314	3204520	2837785	7307962	2790020	4625387
2799	sphingomyelin (d18:2/24:2)*	Lipid	Sphingomyelins	57479	LC/MS Pos Late	100015789	2215	809.653						52078	73537		67546		253963		132230			128765	99973	350421	77126		215464	53026	158063			79703			93309			125470				73471			184661	105925
2847	sphingosine	Lipid	Sphingosines	17747	LC/MS Pos Late	297	1393	300.29	5353955	123-78-4	C00319	HMDB00252	7080202	7.07534e+06	13716417	3921973	7132528	6.44605e+06	9024374	6633100	6.02297e+06	4199313	7477310	7741189	7956412	5223011	3.35314e+06	1858029	3.86101e+06	5940090	5923973	4617450	5147795	4410615	4365640	5001674	9500404	6567065	4276171	5762586	5886674	4829862	5938193	8812069	11621083	2410647	7.88629e+06	6424168	3717657
2849	sphingosine 1-phosphate	Lipid	Sphingosines	34445	LC/MS Pos Late	100000626	1375	380.256	5283560	26993-30-6	C06124	HMDB00277	142824		92538		83742	80615	315743	76443	207813	66515	134319	81661	126762	145887				59788	262613	171537	79126			125889	56750	78292			55320	52560	115561	174796	173127		121180		52925
4554	stachydrine	Xenobiotics	Food Component/Plant	34384	LC/MS Pos Early	100001296	1440	144.102	115244	4136-37-2	C10172	HMDB04827	2530191	683436	659325	353256	1170634	1409426	1304634	449813	1494658	762183	850269	633582	914257	1.95163e+06	22977904	580252	1351219	517230	1697871	891974	1179146	1035522	726591	968830	771321	753958	961120	1249936	22080676	323699	799177	906727	415676	589103	1262885	406132	706143
1345	stearate (18:0)	Lipid	Long Chain Saturated Fatty Acid	1358	LC/MS Neg	439	5872	283.264	5281	57-11-4	C01530	HMDB00827	1601300096	1591244160	2639096832	1464799872	1185640192	957118464	1914633600	1094932864	1473495680	1649044736	2441301504	1240615552	1250070400	1367023104	1145058816	1939271808	1793893632	1836948480	2146103552	1381027968	1523270016	1319728000	1397561472	928919104	1059292800	1126469504	1258674304	1653165824	1263398272	1383549952	1547072128	1969189248	1345126272	921235584	1710416512	1136869376	1813252736
1384	stearidonate (18:4n3)	Lipid	Long Chain Polyunsaturated Fatty Acid (n3 and n6)	33969	LC/MS Neg	100001229	5395	275.202	5312508	111174-40-4	C16300	HMDB06547	453492	165211	508015	254918	206543	608825	273877	207329	266408	177690	758900	369175	253809	279979	319704	144759	184456	367138	224697	217714	149314	86844	153727	129995	140446	243832	194837	192459	153898	432987	263325	149581	921125	228826	327298	282207	110543
1909	stearoyl ethanolamide	Lipid	Endocannabinoid	38625	LC/MS Pos Late	100002254	1787	328.321	27902	111-57-9		HMDB13078	1662111	1576981	1980574	1855125	1320288	1728271	2598300	1123623	2565747	2027644	1.84959e+06	1536615	1.87645e+06	1.91159e+06	1388316	2148644	1288430	1943232	2167573	2217069	2209012	1343248	1423292	890719	1069777	7356335	1024017	1747119	1008421	2067060	1080984	2230692	1966536	1411981	2317684	1537450	1708282
2793	stearoyl sphingomyelin (d18:1/18:0)	Lipid	Sphingomyelins	19503	LC/MS Pos Late	1538	2400	731.606	6453725	85187-10-6;85187-10-6	C00550	HMDB01348	23746646	17756380	33049662	22092924	19230788	23941446	29403356	26117224	32029134	27796514	20302664	22932020	27801396	40717296	19148472	20946306	22831136	20281908	33920464	23696720	33567648	23129184	18332208	21045128	24979690	15548129	18687992	28213536	20825214	21077914	18462442	29912084	21193126	21010318	38415888	26408572	28803378
2637	stearoyl-arachidonoyl-glycerol (18:0/20:4) [1]*	Lipid	Diacylglycerol	57450	LC/MS Pos Late	100010949	3404	662.572					358083		635918		163360		386557	336540	440517			375674	559726	478079	98993		79103		433861		129523	127004	363797	145696		518463	375837	818290		76605	253305	450726	583780		1000693
2638	stearoyl-arachidonoyl-glycerol (18:0/20:4) [2]*	Lipid	Diacylglycerol	57449	LC/MS Pos Late	100010950	3522	662.572					954221	267599	2387511		881810	463848	813920	1.56096e+06	559001	185179	452176	1.43592e+06	1203220	957880	388195		756247	177104	529008	216913	365852	1499721	753442	360310	71733	1287963	1069852	1.72216e+06	637159	535759	809378	827386	1555405	113879	1402465	713718	103616
1650	stearoylcarnitine (C18)	Lipid	Fatty Acid Metabolism (Acyl Carnitine, Long Chain Saturated)	34409	LC/MS Pos Late	100001391	1485	428.373	6426855	18822-91-8		HMDB00848	16593814	17890392	50563812	8566780	19955304	26227112	48375144	14301689	22001016	30098960	30739092	31380284	26062990	25728144	23478518	3541599	8757400	15162045	23300984	19469970	25710514	11543815	29431836	9163671	10792709	15508394	16667511	16820976	14261334	21011236	22507548	18087992	28922292	18116866	27974304	17458528	19742092
2621	stearoyl-linoleoyl-glycerol (18:0/18:2) [2]*	Lipid	Diacylglycerol	54947	LC/MS Pos Late	100010921	3762	638.572						345519	836977	250174	359224	237403	399576	190081	138237	211282		198776	101695			89806	47636				130541				51532	57026		355264	213997		249885	105806	397513		276088	135630	69766
1500	suberate (C8-DC)	Lipid	Fatty Acid, Dicarboxylate	15730	LC/MS Polar	100000016	2577.6	173.082	10457	505-48-6	C08278	HMDB00893	977182	1053767	945868	538032	664286	1672651	1357164	385326	1386261	716954	1290456	884101	1464163	936463	698454	457319	1700836	642966	668647	539959	1455013	5798565	875086	1120910	461011	1282077	1242623	1899189	2478446	285561	1195723	698397	1180606	601318	1010088	623234	406558
1691	suberoylcarnitine (C8-DC)	Lipid	Fatty Acid Metabolism (Acyl Carnitine, Dicarboxylate)	52990	LC/MS Pos Early	100006627	2964	318.191					76986		75474			75312	144982			67967	273673	63697		95899		37479	76191		121326	108505		58981		52058				77438	665268			79729	70594		116905
1292	succinate	Energy	TCA Cycle	1437	LC/MS Polar	252	3149	117.019	1110	110-15-6	C00042	HMDB00254	627441088	258258192	726750144	124957152	669408640	780800384	730516736	231139440	684076160	213738288	305325696	558749120	155473472	368780544	194796912	64743912	88560784	181320528	459717216	118648288	284825984	138185824	250946864	123450824	261632480	242657024	223667312	246328768	611883456	335833376	847416064	280160352	707558848	357082272	383663776	167462064	384404832
1291	succinylcarnitine (C4-DC)	Energy	TCA Cycle	37058	LC/MS Pos Early	100001948	2291	262.128	71464481	256928-74-2		HMDB61717	702825	149135		141762	295443	325102	667905	384010	1031115		206342		476483	352208	438570	254458	193657	441189	452704	345946	325621	184782	166444	414944	351664		481953	436420	937039	275996	1058452	654216	471608	618710	433332	489453	350325
1172	sucrose	Carbohydrate	Disaccharides and Oligosaccharides	1519	LC/MS Polar	935	3092	387.114	5988	57-50-1	C00089	HMDB00258	899921	875211	758438	233113	342397	3075254	2164348	670433	2237820	812675	258545	583774	1036371	524203	248541	218492	893787	443971	220817	471414	1104148	1451119	1562993	1375822	611897	843715	2058372	4724236	1670807	215863	1187025	669670	526046	323835	411588	783243	142942
5229	sulfate*	Xenobiotics	Chemical	46960	LC/MS Polar	100002528	3900	96.9601	1118	14808-79-8	C00059	HMDB01448	248181712	75647600	153959552	85970408	210181536	223335056	294559904	89530544	399654496	64587984	277292768	187673360	159729136	122658720	68007000	68488008	78881240	73678360	150260896	93885424	158936528	123467952	164199440	100026712	73205088	209842256	162073392	91053464	512402528	110526032	271426848	108217352	226921920	133565088	236699232	43216512	106065552
4689	tartronate (hydroxymalonate)	Xenobiotics	Food Component/Plant	20693	LC/MS Neg	100000840	610	118.999	45	80-69-3	C02287	HMDB35227		294286		226771	817458	895110	908363	683551	455046	838405	524415	428187	762040		394394	162979	322767	536055	640716	613025	381245	326353	461819		242451	606621	636250	806423	588500	1256511	2125740	1553816	796288	1282622	859385	422808	178328
406	taurine	Amino Acid	Methionine, Cysteine, SAM and Taurine Metabolism	2125	LC/MS Neg	512	690	124.007	1123	107-35-7	C00245	HMDB00251	436333216	324758784	303456352	261020320	322732288	468992384	372923328	289676032	308766176	266239920	485771712	332714336	271676704	291619904	261474224	129839960	161578224	208510128	292486368	267611216	242174480	191127920	320337440	190893824	259501600	247950176	289801376	231466208	329510272	423296800	538583040	337484736	384140928	391618432	261010816	215898320	340282272
3101	tauro-beta-muricholate	Lipid	Primary Bile Acid Metabolism	33983	LC/MS Neg	100001250	4774	514.284	168408	25696-60-0		HMDB00932		77100	48024		93873	44413	48975	76125	296181	68918	24456	172326						89029						17277	29748		17292	48593	57859			56558			31267
3097	taurochenodeoxycholate	Lipid	Primary Bile Acid Metabolism	18494	LC/MS Neg	1629	5250	498.289	387316	6009-98-9	C05465	HMDB00951	1269625	1358940	1130456	265156	1278640	894922	1550549	452213	3468993	180896	155867	1774442	624491	1159351	829052	52651	665603	735892	782909	114624	73426	680778	913919	733780	347217	74148	492635	1932894	3.88853e+06	289106	527751	698096	104398	96530	445288	293800	109842
3090	taurocholate	Lipid	Primary Bile Acid Metabolism	18497	LC/MS Neg	1648	5150	514.284	6675	145-42-6	C05122	HMDB00036	237183	449481	896597	48830	1665294	771963	463529	664307	2362773	859802	93244	1129945	1094601	487487	5464879	92857	673739	320426	389599	31690	72970	2158800	564161	627471	136577	152523	895999	5077310	12538527	1673509	700219	662240	146700	111636	476368	539837	250999
3164	taurocholenate sulfate*	Lipid	Secondary Bile Acid Metabolism	32807	LC/MS Neg	100001990	4750	279.614					279172	208876	98539	25668	40690	56500	169846	33172	97958	26292	77407	56117	70686	199191			64133	65656	206216	70908	18408	48615	49887	57193	116750		45162	41553	111497	40158	18410	85241	40467		37043
3120	taurodeoxycholate	Lipid	Secondary Bile Acid Metabolism	12261	LC/MS Neg	1668	5257.4	498.289	2733768	207737-97-1	C05463	HMDB00896	2886827	4.16017e+06	4534497	238525	9591766	7.08196e+06	4398278	5700943	19800688	3208893	530524	7771691	2605817	2195919	3021942	214719	1293274	2316317	1104400	424617	476813	4.07874e+06	3452193	2338291	2277563	701619	2260759	8077051	13778967	2831447	4302232	3076209	1159485	923224	4067141	1.48626e+06	2334488
3131	taurolithocholate	Lipid	Secondary Bile Acid Metabolism	31889	LC/MS Neg	100001065	5345	482.295	10595	516-90-5	C02592	HMDB00722	332883	528726	491928	52238	525882	460218	513911	236723	963070	187414	70056	585344	337253	492110	599015		95242	417347	133954	80354	54392	415975	132217	323115	260793	38834	314008	499597	244109	63418	132393	194195	73089	57110	155926	89611	123210
3132	taurolithocholate 3-sulfate	Lipid	Secondary Bile Acid Metabolism	36850	LC/MS Neg	100001658	5027	280.622	440071	64936-83-0	C03642	HMDB02580	106399	71617	120546	21904	185327	98505	253146	147273	465940	77086	41892	214385	78296	144730	33010			158013	94839	35691	18275	71302	44337	56251	95740	38244	56271	35454	60237			137930	82758		61411		48497
1377	tetradecadienoate (14:2)*	Lipid	Long Chain Polyunsaturated Fatty Acid (n3 and n6)	62850	LC/MS Neg	100020343	5292	223.17	5312409	39039-37-7		HMDB00560	1576380	1078922	2467085	1052811	989074	1316179	1625966	651389	1152817	814765	2151677	1082257	1164502	1236878	1418709	419698	996811	1.00684e+06	1253543	907550	877719	821567	780996	332978	584745	1111735	901444	710456	620995	844334	1053269	680795	2809694	784094	1341784	667883	588947
1515	tetradecanedioate (C14)	Lipid	Fatty Acid, Dicarboxylate	35669	LC/MS Neg	100001613	3985	257.176	13185	821-38-5		HMDB00872	520012	292820	596576	246429	228072	468095	498094	292996	328289	277687	1972163	277504	351712	616926	539959	163286	657082	231250	577902	318092	541085	367812	486728	295218	347788	256100	335982	444821	442321	173526	269230	197864	508550	203439	553365	250806	163435
4027	thiamin (Vitamin B1)	Cofactors and Vitamins	Thiamine Metabolism	5341	LC/MS Pos Early	873	3050	265.112	1130	59-43-8	C00378	HMDB00235	1904284	995128	679644	271169	2384281	3162580	2700116	1124934	1252607	679074	3689122	2112363	663239	975715	1034511	63411	331062	1180510	663576	676119	333127	728586	1843367	609701	783069	1562279	1085197	836610	1442351	2097102	2981408	1977716	2387164	1477566	1361033	902547	586304
4028	thiamin monophosphate	Cofactors and Vitamins	Thiamine Metabolism	15798	LC/MS Pos Early	523	2378	345.078	3382778	532-40-1	C01081	HMDB02666	377419	347855			416324	684223	611899	265311	212108		1122344	219275	183785	185548												606467	139916		412837	807579	1975017	333869	1698332	794781
5371	thioproline	Xenobiotics	Chemical	53231	LC/MS Pos Early	100009232	1250	134.027	93176	34592-47-4			116718760	53396768	104517104	93034344	213834528	145919456	202024576	81615392	65444892	132369896	125097552	294708480	776468608	406668544	80535984	16955492	249327120	69369568	100740000	294597952	125086320	86991616	89237584	76791960	63482856	195535280	116088184	94142552	340520928	86472056	1066541440	51392768	84135168	58407028	51382468	148520992	121640872
3963	threonate	Cofactors and Vitamins	Ascorbate and Aldarate Metabolism	27738	LC/MS Polar	100001022	2384	135.03	151152	70753-61-6	C01620	HMDB00943	308300736	90136120	149841904	48651576	262424896	218657248	443821952	212293120	375911936	117997720	154472720	227442160	311605600	207230688	139188048	21566284	56479404	109255312	255651824	173603152	107856272	98020920	137916592	166518112	66135724	195886864	163903616	317365184	313232992	259915264	464358400	442830464	284656160	281367968	480316832	110580000	113295280
16	threonine	Amino Acid	Glycine, Serine and Threonine Metabolism	1284	LC/MS Pos Early	564	1514	120.066	6288	72-19-5	C00188	HMDB00167	500182496	297659840	332004288	153235360	347780128	558738944	464176224	324836000	445277024	282193952	477952128	330951136	342458400	279777984	301550688	78614976	206681600	208668576	245492656	254794256	227900544	218432368	384945504	166623936	181960160	432956160	481078752	366907200	291831904	367201120	550516544	351131328	628838784	363886240	414607392	202661248	173899104
3891	thymidine	Nucleotide	Pyrimidine Metabolism, Thymine containing	2183	LC/MS Neg	872	1963.7	241.083	5789	50-89-5	C00214	HMDB00273	32028		32902		46734	67885	26154		22630		73105	31358			31393	75222		29136	55246				70478		19739	40176	28028	88192	1412203	46504	91418	48502	73043	60699	53162	16796	22957
3894	thymine	Nucleotide	Pyrimidine Metabolism, Thymine containing	604	LC/MS Neg	882	1654	125.036	1135	65-71-4	C00178	HMDB00262	169229	96060	269958	37109	224430	247046	117994	101650	278661	113464	127727	166002	401894	716671	782664	130413	459701	483009	1.03176e+06	78342	353527	288856	458290	99113	110050	442986	215279	705962	1897648	240378	678742	871861	579594	398493	221504	129242	107159
342	tiglyl carnitine (C5)	Amino Acid	Leucine, Isoleucine and Valine Metabolism	35428	LC/MS Pos Early	100001597	2962	244.154	22833596	64191-86-2		HMDB02366	551215	255393	510511	94525	377341	483858	1069759	321194	250129	535204	615989	851228	186315	247201	309047	90153	198243	136884	270344	249848	253098	179117	501299		207916	233660	363695	402333	782627	167981	579068	436517	412876	380612	398637	532535	406632
441	hydroxyproline	Amino Acid	Urea cycle; Arginine and Proline Metabolism	32306	LC/MS Pos Early	1001	1064	132.065	5810	51-35-4	C01157	HMDB00725	87666560	70680552	57829092	60205656	54735760	64698460	86444544	56448000	62125712	35631456	44902328	83733712	118368704	55275880	71487072	37289992	50211900	124840304	104737360	100763792	68822776	62031116	110677264	47720532	54738240	72985352	79107752	75264232	62534764	62486672	68108504	66067352	86305376	41091620	50683008	77768832	46988136
74	trans-urocanate	Amino Acid	Histidine Metabolism	607	LC/MS Pos Early	537	2285	139.05	736715	104-98-3	C00785	HMDB00301	220835088	59615188	181284128	23443546	199320960	524976928	204446944	168306512	165688096	259928864	93940264	99257688	189804864	135835136	128127400	137325904	252217952	178672208	96393280	144152688	203538832	138826560	328811872	194994592	150196320	492453216	348634400	226069776	166168352	79420336	236210880	211201328	548867904	146471824	346506848	119500648	41943912
2795	tricosanoyl sphingomyelin (d18:1/23:0)*	Lipid	Sphingomyelins	52436	LC/MS Pos Late	100008955	3200	801.684				HMDB12105	1.91856e+06	1864584	5324240	2826586	1295347	2046938	2966314	1245548	2520600	4264049	1337035	1503780	1369359	2743025	1531162	5167430	1319577	2699030	4679473	1908653	5163556	812692	642007	889053	2723550	654296	549071	1368420	1239118	1567123	786900	1558257	1112685	2039014	3131759	2139316	3677114
3935	trigonelline (N'-methylnicotinate)	Cofactors and Vitamins	Nicotinate and Nicotinamide Metabolism	32401	LC/MS Pos Early	100001092	1388	138.055	5570	535-83-1	C01004	HMDB00875	765111	362638	808341	529005	826299	895854	1645050	401132	863661	393732	579916	272372	327175	206495	2.02418e+06		704657	660525	572798	326534	245789	812490		123438		320846	456809	814368	25436018	122893	428905	448342		404302	1287094	337187	358143
1985	trimethylamine N-oxide	Lipid	Phospholipid Metabolism	40406	LC/MS Pos Early	100003397	2100	76.0757	1145	1184-78-7	C01104	HMDB00925	14555013	8649463	7.80877e+06	1454831	10757185	15069900	11361355	3038551	8168748	5905162	4208952	6196057	6.50198e+06	5175237	20127146	2219199	5097638	6457296	13083675	3.28304e+06	2987551	6.69072e+06	6282997	3899922	4.11577e+06	8759902	7422537	8514884	226226176	2772045	14115244	4536759	6676089	7097458	7320879	6269894	6469818
5342	trizma acetate	Xenobiotics	Chemical	20710	LC/MS Pos Early	100000856	1884	122.081	6503	6850-28-8	C07182		293735	1276317	750118	13131206	3025235	2642294	2909008	165827	12726777	4758153	2218121	970684	4076658	2211745		748900	2468409	1081207	712422	2322482	6154458	1572107	1357790	1829805	989559	512672	6975292	17245580	382208	260919	638523	138252	679688	242552	376546	1059532	890846
229	tryptophan	Amino Acid	Tryptophan Metabolism	54	LC/MS Pos Early	565	2986	205.097	6305	73-22-3	C00078	HMDB00929	133042256	83870912	92285752	47461668	72060568	105314888	86391488	74574000	91811864	68199624	80867248	78114816	106695240	103170016	75634240	22430120	54136016	70865872	78609880	88341376	70383096	56578088	79045080	74820192	60682864	91075920	107094736	102050344	74428496	108935120	118680688	104554160	112891264	95472080	91610776	53135712	60706996
208	tyramine O-sulfate	Amino Acid	Tyrosine Metabolism	48408	LC/MS Neg	100006092	1565	216.034	153005	30223-92-8		HMDB06409	79421	153145	95634		313786	277442	236548	115944	264766	145178	248664	712323	611286	459629	4165720	66710	167712	97282	508957	164791	145168	187417	139045	1.02671e+06	623692	398436	857592	154057	29763894	160019	1831400	122294	104146	291364	172612	30062	32579
152	tyrosine	Amino Acid	Tyrosine Metabolism	1299	LC/MS Pos Early	815	2430	182.081	6057	60-18-4	C00082	HMDB00158	175390448	170213440	81568584	66012256	110640184	151624896	182789440	103717264	129236272	74903328	134350224	116898088	120325920	120077232	120960624	27556632	66295412	70873320	99542232	171097328	97488792	84953440	126008760	65105456	62668876	160062224	140767184	172206912	89199472	146461312	154498368	118438256	227786720	114443376	108658224	64092740	67919272
921	tyrosylglycine	Peptide	Dipeptide	41375	LC/MS Neg	100003598	1635	237.088	259323	673-05-5		HMDB29105	138377	159354	116683	185869	175342	204821	261355	155921	127793	110580	157488	185634	176138	128197	41412	16237	354605	111710	107512	266447	272773	182750	138808	73809	34265	84735	270771	121890	166182	229156	206739	86237	276545	122529	102046	205980	53478
1230	UDP-galactose	Carbohydrate	Nucleotide Sugar	15860	LC/MS Polar	100000298	4000	565.048	18068	2956-16-3;91183-98-1;137868-52-1	C00052	HMDB00302	332039	67490	279476	76992	642416	1205934	805125	116814	233296	61331	939765	653827							106593	131757	86430		107283			257641		354318	986911	800164	669593	190732	331037	452555	80270	135301	173372
1226	UDP-glucose	Carbohydrate	Nucleotide Sugar	32344	LC/MS Polar	1096	3950	565.048	8629	117756-22-6	C00029	HMDB00286	756224	223555	663011	288504	1901649	4960394	1485286	369396	565527	183897	1850107	1646860			81530	88673			491372	323641	165558		268056	107619		592617		948208	2292662	2280501	1318902	332610	1069340	1286785	211158	134935	340028
1231	UDP-glucuronate	Carbohydrate	Nucleotide Sugar	2763	LC/MS Neg	1097	588	579.027	17473	28053-08-9;63700-19-6	C00167	HMDB00935	78768		255192	53422	410546	536336	323142		187871	36128	568214	276568				81866	41533		78224	45415	66460		89734	71220	87173	193091		82831	892189	443358	1004090		321593	473135	28949	35720	143582
1238	UDP-N-acetylglucosamine/galactosamine	Carbohydrate	Nucleotide Sugar	46148	LC/MS Polar	100002957	3665	606.074					1440398	361160	5145786	1082510	5346812	15379408	7565879	672736	1503648	567627	12649082	3590685	376860	263043	1.04013e+06	381305	136240	240085	6347709	761558	905284		2974188	422533	616330	2792012		1.73626e+06	24117384	6927764	28433456	751211	14428612	20525488	1833038	333021	2213418
1507	undecanedioate (C11-DC)	Lipid	Fatty Acid, Dicarboxylate	42395	LC/MS Neg	100001617	2440	215.129	15816	1852-04-6		HMDB00888	433993	240730	701239	163898	460731	2633104	412369	208967	409004	563244	324129	249150	944260	1811382	606440	502071	3880811	685918	652236	222886	828575	1230317	1215927	735973	440064	2342656	1841677	1174144	2346055	280492	1222315	583049	962844	544173	1383691	370125	347410
3840	uracil	Nucleotide	Pyrimidine Metabolism, Uracil containing	605	LC/MS Polar	825	1089.7	111.02	1174	66-22-8	C00106	HMDB00300	140294176	131671200	69508192	49849644	107061072	215578672	155289280	87717472	85348664	73500264	160770096	97493968	99477824	36304656	60106636	4091991	15823687	30357798	36341948	86427472	34417612	48965384	52809448	56390400	83461336	50084816	107292128	39998188	58645648	146045424	96347584	38528208	64057128	73370064	38732188	47607552	87882256
3754	urate	Nucleotide	Purine Metabolism, (Hypo)Xanthine/Inosine containing	1604	LC/MS Neg	1134	757.1	167.021	1175	69-93-2;120K5305	C00366	HMDB00289	13662809	4836700	8912869	5354505	6163091	17049328	7862318	12507221	3017386	1528925	25793024	4859747	1943784	4011281	1619227	684836	695796	1515771	9220027	889492	2391896	2467831	9133996	444794	2583025	12542315	4480943	3.02941e+06	22736626	9263641	3581893	6313294	38563436	22299582	4097490	1376507	8975047
416	urea	Amino Acid	Urea cycle; Arginine and Proline Metabolism	1670	LC/MS Pos Early	533	700	121.072	1176	57-13-6	C00086	HMDB00294	145824144	204228816	151773344	48472888	183104176	200141504	260340512	108593472	224207440	200260944	174472464	237717232	220874608	222643376	271557696	59547728	119109568	134121656	286959680	123964416	98443712	118860176	299568672	111010624	112014432	141248384	263247504	120629936	975568256	95366656	205903328	260916096	264962640	91223352	202335168	96956344	155684784
3839	uridine	Nucleotide	Pyrimidine Metabolism, Uracil containing	606	LC/MS Neg	535	1457.6	243.062	6029	58-96-8	C00299	HMDB00296	232039968	110246896	141101856	63320508	137709824	191578016	182040672	147990928	158527504	94490840	156942816	135199648	105386544	118403968	104697112	38297788	73928480	93922432	127329520	93327368	100119008	102562744	154264416	61549788	115891944	121609704	114968464	141018752	154992704	125246160	219753568	183178032	212329984	134487472	162498672	95214864	118432544
3834	UMP	Nucleotide	Pyrimidine Metabolism, Uracil containing	2856	LC/MS Neg	869	627	323.029	6030	3387-36-8	C00105	HMDB00288	144716		2931471	60710	73931	472411	379964		225242	78930	549310	173608			601459	120810			1477012	42078	81048		157994					79403	1042531	116803	1297704		1.01667e+06	280607	237580	67965	64416
3838	uridine-2',3'-cyclic monophosphate	Nucleotide	Pyrimidine Metabolism, Uracil containing	37137	LC/MS Neg	75	1090	305.018	439715	40632-52-8	C02355	HMDB11640	48677	35129			113904	67509	158745	57963	149106	72764	32566	121867	36393	174352	78705		35969	24048	159260	25731	54817	47913	178164	55705	44973	65355	91956	145847	60223	40972	161063	57785	136293	26324	126795	61198	26740
354	valine	Amino Acid	Leucine, Isoleucine and Valine Metabolism	1649	LC/MS Pos Early	566	2479	118.086	6287	72-18-4	C00183	HMDB00883	1050109760	532311296	582037888	223715472	622052480	900854208	644826112	428200480	720466240	472747776	683776256	548655680	555206528	486180160	498668960	101432752	283036864	319403744	469956736	459023872	348233152	320136000	678538560	249734000	299275200	612751552	644998272	418417856	464379296	605969600	863625216	681419584	1002142336	518918336	642186624	275606272	294853152
939	valylglycine	Peptide	Dipeptide	40475	LC/MS Neg	100003641	1506	173.093	136487	686-43-1		HMDB29127	498522	627701	1370931	536889	494086	870417	900726	333616	332788	543397	512129	671304	533541	428877	708161	82544	338302	314891	537545	577047	306056	510508	450702	179697	102076	429463	808060	516486	473969	1108397	1020284	395331	886450	932542	691543	566683	301999
942	valylleucine	Peptide	Dipeptide	39994	LC/MS Neg	100003210	3335	229.156	352039	22906-55-4		HMDB29131	746577	269064	584911	460790	343636	525853	573589	349227	309817	154700	486971	313118	365010	207683	210751	103126	182372	266342	286232	321942	298518	426537	462843	206550	139374	273993	359255	277357	539258	861330	635245	281843	959664	672282	248834	284375	331720
3746	xanthine	Nucleotide	Purine Metabolism, (Hypo)Xanthine/Inosine containing	3147	LC/MS Polar	1004	2023	151.026	1188	69-89-6	C00385	HMDB00292	87043504	51190040	81799920	34085156	83250336	118515184	61175848	51996800	71300672	67145800	103862856	48710828	22786772	46534484	50944768	5771275	41162336	45731264	66579640	46283428	60914216	44354160	58256080	50687672	34108120	87584856	41951872	80645072	100214040	106481992	75892920	48498148	148903920	179186464	97785952	15968173	75420688
3748	xanthosine	Nucleotide	Purine Metabolism, (Hypo)Xanthine/Inosine containing	15136	LC/MS Neg	100000299	1075	283.068	64959	146-80-5	C01762	HMDB00299	1877137	340969	505189	180567	1070580	1682586	1742525	451286	1362593	978739	1683112	959591	310615	647330	570725	145243	366392	348184	523007	219300	288062	235361	935615	194057	412650	639004	542891	583576	2330863	1192990	1913996	907221	1076157	2382939	1161526	261876	614405
250	xanthurenate	Amino Acid	Tryptophan Metabolism	15679	LC/MS Neg	100000015	1476	204.03	5699	59-007	C02470	HMDB00881	364653	77575	149756	16065	95271	127355	33737	84324	32671	34090	140630	104443	185302	55393	93054		29337	159755	78057	45497	131754	279631	260865	85751	82032	54103	199466	64943	1654813	20760	460915	23340	270265		96933		26052
[truncated: 14 more columns]

## Sheet: ScaledImpData
												SAMPLE NAME	WAKE-02798	WAKE-02799	WAKE-02800	WAKE-02801	WAKE-02802	WAKE-02803	WAKE-02804	WAKE-02805	WAKE-02806	WAKE-02807	WAKE-02808	WAKE-02809	WAKE-02810	WAKE-02811	WAKE-02812	WAKE-02813	WAKE-02814	WAKE-02815	WAKE-02816	WAKE-02817	WAKE-02818	WAKE-02819	WAKE-02820	WAKE-02821	WAKE-02822	WAKE-02823	WAKE-02824	WAKE-02825	WAKE-02826	WAKE-02827	WAKE-02828	WAKE-02829	WAKE-02830	WAKE-02831	WAKE-02832	WAKE-02833	WAKE-02834
												PARENT SAMPLE ID	6039522	6039523	6039524	6039525	6039526	6039527	6039528	6039529	6039530	6039531	6039532	6039533	6039534	6039535	6039536	6039537	6039538	6039539	6039540	6039541	6039542	6039543	6039544	6039545	6039546	6039547	6039548	6039549	6039550	6039551	6039552	6039553	6039554	6039555	6039556	6039557	6039558
												CLIENT IDENTIFIER	95139E	95147E	95149E	95165E	95170E	95175E	95186E	95188E	95191E	95203E	95209E	95218E	94278E	94280E	94283E	94293E	94296E	94300E	94306E	94320E	94325E	94333E	94342E	94359E	94367E	94266E	94275E	94281E	94284E	94286E	94288E	94291E	94294E	94295E	94299E	94305E	94313E
												GENDER	Female	Female	Female	Female	Female	Female	Female	Female	Female	Female	Female	Female	Female	Female	Female	Female	Female	Female	Female	Female	Female	Female	Female	Female	Female	Female	Female	Female	Female	Female	Female	Female	Female	Female	Female	Female	Female
												MASS EXTRACTED	24	24	18.1	24	24	24	24	24	24	24	24	24	24	24	24	24	24	24	24	24	24	24	24	24	24	24	24	24	24	24	24	24	24	24	24	24	24
												MENOPAUSE STATUS	Premenopause	Premenopause	Premenopause	Premenopause	Premenopause	Premenopause	Premenopause	Premenopause	Premenopause	Premenopause	Premenopause	Premenopause	Postmenopause	Postmenopause	Postmenopause	Postmenopause	Postmenopause	Postmenopause	Postmenopause	Postmenopause	Postmenopause	Postmenopause	Postmenopause	Postmenopause	Postmenopause	Postmenopause	Postmenopause	Postmenopause	Postmenopause	Postmenopause	Postmenopause	Postmenopause	Postmenopause	Postmenopause	Postmenopause	Postmenopause	Postmenopause
												ORIG ORDER	1	2	3	4	5	6	7	8	9	10	11	12	13	14	15	16	17	18	19	20	21	22	23	24	25	26	27	28	29	30	31	32	33	34	35	36	37
												SPL AMNT MG	142	233	130	204	232	210	170	190	188	150	190	175	140	117	132	231	231	194	125	196	153	213	191	154	154	209	121	150	224	197	131	159	169	173	112	150	226
												SPL TYPE	Mammary gland	Mammary gland	Mammary gland	Mammary gland	Mammary gland	Mammary gland	Mammary gland	Mammary gland	Mammary gland	Mammary gland	Mammary gland	Mammary gland	Mammary gland	Mammary gland	Mammary gland	Mammary gland	Mammary gland	Mammary gland	Mammary gland	Mammary gland	Mammary gland	Mammary gland	Mammary gland	Mammary gland	Mammary gland	Mammary gland	Mammary gland	Mammary gland	Mammary gland	Mammary gland	Mammary gland	Mammary gland	Mammary gland	Mammary gland	Mammary gland	Mammary gland	Mammary gland
												TREATMENT	Ovary intact	Ovary intact	Ovary intact	Ovary intact	Ovary intact	Ovary intact	Ovary intact	Ovary intact	Ovary intact	Ovary intact	Ovary intact	Ovary intact	Ovariectomy	Ovariectomy	Ovariectomy	Ovariectomy	Ovariectomy	Ovariectomy	Ovariectomy	Ovariectomy	Ovariectomy	Ovariectomy	Ovariectomy	Ovariectomy	Ovariectomy	Ovariectomy + Estrogen Replacement	Ovariectomy + Estrogen Replacement	Ovariectomy + Estrogen Replacement	Ovariectomy + Estrogen Replacement	Ovariectomy + Estrogen Replacement	Ovariectomy + Estrogen Replacement	Ovariectomy + Estrogen Replacement	Ovariectomy + Estrogen Replacement	Ovariectomy + Estrogen Replacement	Ovariectomy + Estrogen Replacement	Ovariectomy + Estrogen Replacement	Ovariectomy + Estrogen Replacement
												TX	None	None	None	None	None	None	None	None	None	None	None	None	None	None	None	None	None	None	None	None	None	None	None	None	None	CEE	CEE	CEE	CEE	CEE	CEE	CEE	CEE	CEE	CEE	CEE	CEE
												GROUP NAME	Premenopause	Premenopause	Premenopause	Premenopause	Premenopause	Premenopause	Premenopause	Premenopause	Premenopause	Premenopause	Premenopause	Premenopause	Postmenopause	Postmenopause	Postmenopause	Postmenopause	Postmenopause	Postmenopause	Postmenopause	Postmenopause	Postmenopause	Postmenopause	Postmenopause	Postmenopause	Postmenopause	Postmenopause + CEE	Postmenopause + CEE	Postmenopause + CEE	Postmenopause + CEE	Postmenopause + CEE	Postmenopause + CEE	Postmenopause + CEE	Postmenopause + CEE	Postmenopause + CEE	Postmenopause + CEE	Postmenopause + CEE	Postmenopause + CEE
												GROUP NUMBER	1	1	1	1	1	1	1	1	1	1	1	1	2	2	2	2	2	2	2	2	2	2	2	2	2	3	3	3	3	3	3	3	3	3	3	3	3
PATHWAY SORTORDER	BIOCHEMICAL	SUPER PATHWAY	SUB PATHWAY	COMP ID	PLATFORM	CHEMICAL ID	RI	MASS	PUBCHEM	CAS	KEGG	Group HMDB	Pre None	Pre None	Pre None	Pre None	Pre None	Pre None	Pre None	Pre None	Pre None	Pre None	Pre None	Pre None	Post None	Post None	Post None	Post None	Post None	Post None	Post None	Post None	Post None	Post None	Post None	Post None	Post None	Post CEE	Post CEE	Post CEE	Post CEE	Post CEE	Post CEE	Post CEE	Post CEE	Post CEE	Post CEE	Post CEE	Post CEE
1459	(12 or 13)-methylmyristate (a15:0 or i15:0)	Lipid	Fatty Acid, Branched	38293	LC/MS Neg	100002344	5499	241.217	151014	2485-71-4			1.1109	1.9921	2.1324	1.6366	0.8911	1.3687	1.1841	0.5764	1.3002	1.1825	1.4597	0.7038	1	0.8726	1.0033	1.4263	1.3108	1.8319	1.9126	0.7866	1.0899	0.5927	0.8757	0.5071	0.6323	1.1232	0.8647	1.451	0.8796	1.049	1.0646	0.8393	0.8831	0.7635	1.1535	0.6789	1.2171
1462	(14 or 15)-methylpalmitate (a17:0 or i17:0)	Lipid	Fatty Acid, Branched	38768	LC/MS Neg	100002945	5695	269.249	17903417				1.3223	1.6666	2.8607	1.5007	0.8545	0.8472	1.9793	0.7029	0.999	1.5164	2.7207	0.7633	1.0403	1.0922	0.8444	2.1698	2.1626	2.1662	2.3883	1.7104	1.226	0.9943	1.2404	0.3824	0.6144	0.951	0.9932	1.1282	0.6473	1	1.2674	1.5369	0.8269	0.5285	1.4488	0.7752	1.4476
1466	(16 or 17)-methylstearate (a19:0 or i19:0)	Lipid	Fatty Acid, Branched	38296	LC/MS Neg	100002356	5993	297.28	3083779	2724-59-6		HMDB37397	1.1659	1.7849	2.9587	1.3765	0.7199	0.7092	2.447	0.8516	0.9324	1.8285	2.3669	0.8095	0.8843	1.3528	1	2.7725	2.0831	2.6159	3.1455	1.7274	2.081	1.1611	1.2107	0.4577	0.9272	0.7377	0.8116	1.146	0.7436	0.9682	0.8492	2.218	0.9256	0.5127	1.3936	0.9765	1.578
3902	(3'-5')-adenylyladenosine*	Nucleotide	Dinucleotide	62396	LC/MS Neg	100020723	2173	595.142	94231				0.9986	0.5094	0.2075	0.2075	2.2136	1.4176	2.053	1.0268	1.2615	0.8456	0.8169	2.3388	0.7614	1.3762	1.6183	0.2075	0.436	1	1.4187	0.6934	0.9366	0.9764	2.0417	0.9932	0.7168	1.7232	3.4729	1.7085	1.0074	0.9792	1.9869	0.3463	2.5245	0.4314	1.131	0.8494	0.6821
3901	(3'-5')-adenylyluridine	Nucleotide	Dinucleotide	52740	LC/MS Neg	100009060	2002	572.115	112074	3051-84-1			1.0659	0.4043	0.1334	0.0694	2.7238	1.9387	1.9142	0.8616	0.9469	0.8286	0.8232	3.7667	0.5261	1.3714	1.626	0.0694	0.498	0.8037	1.3152	0.7009	0.7145	0.7989	2.0793	1.1714	0.5301	1.7463	5.4998	1.9924	1.0533	1.0531	1.6093	0.3113	2.1427	0.2817	1.1377	1.4105	0.5957
3909	(3'-5')-guanylyluridine	Nucleotide	Dinucleotide	52743	LC/MS Neg	100009056	1772	588.11		4785-07-03			0.7408	0.4737	0.4737	0.4737	2.1585	1.3637	1.2785	1.0596	1.2709	0.61	0.4737	3.5329	0.4737	1.1637	0.9347	0.4737	0.4737	0.4737	1.7122	0.5598	0.4753	0.7295	1.8389	0.9726	0.5257	1.6001	3.4707	1.8056	0.9247	0.6414	0.9343	0.4737	1.7384	0.4737	0.802	1.2318	0.5949
3912	(3'-5')-uridylyluridine	Nucleotide	Dinucleotide	52741	LC/MS Neg	100009058	1688	549.088	102258	2415-43-2			1.4345	0.5615	0.3506	0.3506	2.4447	2.9054	2.1045	0.9448	0.9184	0.6214	0.9139	3.148	0.3506	0.7668	1.0098	0.3506	0.3506	0.3686	1	0.6418	0.3506	0.6976	2.0434	0.6711	0.4024	1.4695	5.4682	1.1585	0.8041	0.8581	1.6629	0.3506	2.4925	0.3506	0.7323	1.0163	0.3506
475	(N(1) + N(8))-acetylspermidine	Amino Acid	Polyamine Metabolism	57814	LC/MS Pos Early	100016038	3080	188.176	123689;496				0.7552	0.6535	2.1075	1.003	2.333	1.74	1.5585	0.9652	1.2564	0.9168	1.7562	1.4351	2.035	1.0924	0.9105	0.0847	0.7515	0.8986	0.5789	0.8124	0.5432	0.8568	0.8833	0.3275	0.2714	2.2273	1.0542	1.1828	1.3954	1.1062	1.5132	1.0916	2.7175	1.2716	1.3095	0.7624	0.5559
1695	(R)-3-hydroxybutyrylcarnitine	Lipid	Fatty Acid Metabolism (Acyl Carnitine, Hydroxy)	43264	LC/MS Pos Early	100003926	2400	248.149	53481617			HMDB13127	4.5407	4.8572	4.591	2.8551	1.1573	4.2766	2.6196	1.8199	1	1.1864	4.0088	3.1809	0.7831	0.9087	0.5042	0.2925	0.7653	0.4114	0.6561	5.2487	1.2275	0.7034	2.138	0.1568	0.2517	0.7628	0.3572	0.4576	0.4616	1.5905	0.4952	2.4158	1.6635	0.7265	1.1237	0.7505	1.5792
1696	(S)-3-hydroxybutyrylcarnitine	Lipid	Fatty Acid Metabolism (Acyl Carnitine, Hydroxy)	52984	LC/MS Pos Early	100009271	2340	248.149				HMDB13127	1.7792	1.335	2.0475	0.6522	1.8142	2.8556	1.3262	1.0593	1.0344	0.8954	1.5944	1.9755	0.9057	1	1.0508	0.0835	0.3692	0.2382	0.9168	1.1918	0.7822	0.4349	1.0478	0.4072	0.3586	0.8498	0.7132	0.4954	1.212	2.1832	1.9973	0.9149	1.9519	1.0604	1.6811	0.4474	1.2419
2538	1-(1-enyl-oleoyl)-GPE (P-18:1)*	Lipid	Lysoplasmalogen	44621	LC/MS Pos Late	100005372	1566	464.314					1.0127	1.3955	1.9928	0.8049	2.804	1.2041	2.4443	0.8545	3.2245	0.9559	1.4062	1.0728	1.9123	0.8444	0.7541	0.3004	0.7895	0.9587	2.0979	2.4608	1.2645	1.1143	0.6367	0.8017	0.4915	0.6034	0.7163	0.9873	0.7719	0.8664	0.785	1.1375	0.785	0.6461	1.374	0.6018	1.951
2515	1-(1-enyl-palmitoyl)-2-arachidonoyl-GPC (P-16:0/20:4)*	Lipid	Plasmalogen	52689	LC/MS Pos Late	100009014	2154	766.574				HMDB11220	0.9551	1.0163	1.5898	1.0268	0.9458	0.7503	1.2486	1.1648	1.6015	1.1647	1.0395	1	1.0823	1.3824	0.9306	0.7957	1.3399	0.9083	1.6106	1.2296	1.8296	0.9938	0.961	0.8541	0.7731	0.7189	0.9624	0.8194	0.5635	0.8557	0.5078	1.3691	0.8643	0.5854	1.5465	1.2609	0.8967
2507	1-(1-enyl-palmitoyl)-2-arachidonoyl-GPE (P-16:0/20:4)*	Lipid	Plasmalogen	52673	LC/MS Pos Late	100009002	2270	724.528				HMDB11352	0.8849	0.6737	1.213	1.0434	0.7969	0.8973	1.1487	1.0127	1.3029	0.9982	0.9089	0.9551	0.9891	1.5571	0.7089	1.1466	1.2288	0.71	1.734	0.9633	1.6431	0.8542	0.7433	0.7725	0.891	0.6379	0.7435	1.1221	0.8736	0.7829	0.8781	1.0477	0.9727	0.9895	1.6642	1	1.1025
2516	1-(1-enyl-palmitoyl)-2-linoleoyl-GPC (P-16:0/18:2)*	Lipid	Plasmalogen	52682	LC/MS Pos Late	100009009	2226	742.574				HMDB11211	0.5468	1	1.134	1.095	0.6781	0.5882	1.2169	0.8197	1.6	1.5426	1.2237	0.5846	0.7227	1.3526	0.5764	1.6514	0.9287	1.4999	1.7334	1.2989	2.7358	0.4755	0.738	0.5403	0.7399	0.2068	0.4092	0.6055	0.3507	0.6153	0.2897	0.7242	0.3237	0.7146	1.1213	1.5207	1.016
2504	1-(1-enyl-palmitoyl)-2-linoleoyl-GPE (P-16:0/18:2)*	Lipid	Plasmalogen	52677	LC/MS Pos Late	100009069	2351	700.528				HMDB11343	0.7699	0.6315	1.0267	1.2436	0.516	0.5559	1.4748	0.7267	1.069	2.0589	0.5877	0.5481	0.7601	1	1.1082	1.0159	0.6519	1.9287	1.553	0.8869	1.6031	0.3798	0.8114	0.5349	1.2806	0.2031	0.3202	0.847	0.923	0.5619	0.5269	0.6432	0.4239	1.1991	1.2184	1.4884	1.2576
2509	1-(1-enyl-palmitoyl)-2-oleoyl-GPC (P-16:0/18:1)*	Lipid	Plasmalogen	52478	LC/MS Pos Late	100009007	2443	744.59					0.6881	0.8895	1.3757	1.1865	0.8187	0.7928	1.5331	1.1695	1.9202	1.1343	0.7032	1.0709	1.201	1.2695	0.6125	1	0.8202	0.9283	2.1163	1.6289	2.4679	0.5334	0.6506	0.7404	0.8673	0.3753	0.481	0.7233	0.4984	0.712	0.4418	1.0878	0.6008	0.5471	1.5676	0.8001	0.9066
2503	1-(1-enyl-palmitoyl)-2-oleoyl-GPE (P-16:0/18:1)*	Lipid	Plasmalogen	52477	LC/MS Pos Late	100009005	2600	702.543				HMDB11342	0.7234	0.6323	0.8361	1.2315	0.7222	1.0023	2.0445	1	1.3082	1.0974	0.6644	1.0439	1.3835	1.3497	0.5552	0.7908	0.8029	0.6351	2.4953	1.6492	1.5604	0.5028	0.4615	0.5563	0.8313	0.3232	0.378	0.8386	0.734	0.6999	0.5379	0.9327	0.7187	0.623	1.8107	0.8516	1.2684
2506	1-(1-enyl-palmitoyl)-2-palmitoleoyl-GPC (P-16:0/16:1)*	Lipid	Plasmalogen	52713	LC/MS Pos Late	100009160	2218	716.559				HMDB11207	0.7001	1.1127	1.2618	1.2252	0.8684	0.6481	1.7641	1.5094	1.9636	0.9176	0.7265	1.077	1.3312	1.3671	0.5512	0.495	1.2241	0.6844	1.7518	1.657	1.9164	0.5888	0.7668	0.8846	1	0.5112	0.6834	0.9424	0.7532	0.9858	0.6988	1.1406	0.7186	0.6866	1.9253	0.929	0.9015
2505	1-(1-enyl-palmitoyl)-2-palmitoyl-GPC (P-16:0/16:0)*	Lipid	Plasmalogen	52716	LC/MS Pos Late	100009162	2454	718.574	11146967			HMDB11206	0.885	0.8141	1.9028	1.047	0.8382	0.889	1.5001	1.0676	1.5838	1.2862	0.6734	1.0317	0.8398	1.6399	0.5311	0.5861	1.0214	0.627	1.9832	1.1054	2.2072	0.5744	0.7164	0.7792	0.9336	0.6296	0.6751	1.0021	0.6815	0.991	0.5793	1.1571	0.9019	0.7978	2.0245	1.0833	0.9881
2535	1-(1-enyl-palmitoyl)-GPC (P-16:0)*	Lipid	Lysoplasmalogen	52474	LC/MS Pos Late	100002875	1547	480.345	10917802			HMDB10407	1.3733	1.2945	1.8455	0.84	1.564	0.8603	1.7597	0.8867	1.8301	0.9226	1.1362	0.8895	1.0856	0.8527	1.0538	0.3607	0.6907	1.0222	1.2978	1.7371	1.0565	0.9422	1.047	0.6613	0.6055	0.7093	1.1532	0.7449	0.5135	0.9839	0.8877	1.4585	1.0031	0.5115	1.0591	0.8794	1.0112
2536	1-(1-enyl-palmitoyl)-GPE (P-16:0)*	Lipid	Lysoplasmalogen	39270	LC/MS Pos Late	100003000	1558	438.298					0.9518	1.0656	1.736	0.746	2.5348	0.9636	1.8733	0.8006	2.2764	0.9433	1.2022	1.1031	1.3447	0.9319	0.6993	0.4254	0.8839	1.001	1.6848	1.5756	1.3336	0.9864	0.7653	0.8083	0.5562	0.7768	0.9343	1.3106	0.9414	1.0257	1	1.0372	0.8969	0.9212	1.4341	0.8841	1.8819
2520	1-(1-enyl-stearoyl)-2-arachidonoyl-GPE (P-18:0/20:4)*	Lipid	Plasmalogen	52475	LC/MS Pos Late	100008999	2511	752.559	9547058			HMDB05779	1.0323	0.8727	2.0392	1.1042	1.1064	1.0763	1.4706	0.996	1.6165	1.2564	0.9653	0.9177	0.9602	1.4774	0.8882	1.3286	0.8206	0.8909	1.927	0.9136	1.7242	0.7548	0.7051	0.5769	0.9229	0.6576	0.7189	1.1559	0.8746	1	0.9304	1.3856	1.4802	0.8615	2.1918	0.8921	1.361
2512	1-(1-enyl-stearoyl)-2-linoleoyl-GPE (P-18:0/18:2)*	Lipid	Plasmalogen	52748	LC/MS Pos Late	100009225	2633	728.559				HMDB11376	0.8781	0.8703	1.3506	1.3809	0.7928	0.872	2.0133	0.9349	1.677	1.9788	0.8127	0.6982	1.2757	1.2204	0.9728	1.2076	0.5002	1.6892	1.2053	0.2785	1.9042	0.4393	0.5766	0.5333	1.1814	0.2796	0.2785	0.747	0.7188	0.8263	0.6396	0.986	0.8406	0.7953	1.827	0.985	1.4817
2511	1-(1-enyl-stearoyl)-2-oleoyl-GPE (P-18:0/18:1)	Lipid	Plasmalogen	52614	LC/MS Pos Late	100008919	2950	730.574		144371-68-6		HMDB11375	0.7898	0.8672	1.6818	1.1792	0.7995	0.8586	1.7402	0.8178	1.4983	1.8575	0.8317	0.8289	0.941	1.5952	0.8832	1.7273	0.4863	1.0461	2.4213	1.157	1.6434	0.2903	0.4337	0.4069	1.0304	0.4138	0.2902	0.8045	0.6977	1.0287	0.6785	1.1367	0.9381	0.7422	2.4442	0.8664	1.8034
2540	1-(1-enyl-stearoyl)-GPE (P-18:0)*	Lipid	Lysoplasmalogen	39271	LC/MS Pos Late	100003001	1649	466.329					0.9106	1.4429	3.0403	0.6293	3.3821	1.048	1.3158	0.8452	2.423	1.0967	1.0471	0.9517	0.9077	0.7363	0.7479	0.5508	0.6849	1.1713	1.2327	0.837	1.6792	0.7476	0.7883	0.6618	0.7277	0.8714	0.8854	1.4238	1.1018	1.1364	1.0446	1.0555	1.3877	0.774	1.6618	0.8391	2.017
5353	1,2,3-benzenetriol sulfate (2)	Xenobiotics	Chemical	48762	LC/MS Neg	100006374	1709	204.981					0.5985	0.5985	0.5985	0.5985	0.5985	0.5985	0.5985	0.5985	0.5985	0.5985	0.5985	0.5985	0.5985	0.5985	1	0.5985	0.5985	0.5985	0.5985	0.5985	0.5985	0.5985	0.5985	0.5985	0.5985	0.5985	0.5985	0.5985	51.3694	0.5985	0.5985	0.5985	0.5985	0.5985	0.5985	0.5985	0.5985
2096	1,2-dilinoleoyl-GPC (18:2/18:2)	Lipid	Phosphatidylcholine (PC)	52603	LC/MS Pos Late	100008903	2006	782.569	5288075	998-06-1		HMDB08138	1.1942	0.6915	0.9045	0.5085	2.3084	0.8596	1.3306	1.535	1.6349	0.4546	1.2244	0.9914	0.474	1.1931	0.4316	0.2511	0.5774	0.7405	1.2463	0.3978	1.2526	0.618	0.658	0.518	1.3152	0.5938	1	2.2226	1.9187	1.4877	3.6766	1.2688	1.1853	1.6824	1.8147	0.8288	0.8396
2178	1,2-dilinoleoyl-GPE (18:2/18:2)*	Lipid	Phosphatidylethanolamine (PE)	53174	LC/MS Pos Late	100009217	2083	740.523	9546812			HMDB09093	1.5761	0.7862	0.9325	0.1796	2.3438	1.1641	1.6432	1.9196	1.897	0.7716	1.7511	1.6998	0.4508	0.7876	0.4783	0.1796	0.4694	0.5605	1.0761	0.1796	0.9363	0.1796	0.8154	0.6075	0.7722	0.5872	0.7179	2.1878	2.4472	1.8121	2.711	0.9288	1.6423	1.9697	1.1849	0.7943	0.7755
2266	1,2-dioleoyl-GPI (18:1/18:1)	Lipid	Phosphatidylinositol (PI)	52619	LC/MS Pos Late	100008908	3121	880.591				HMDB09837	0.9576	0.9622	1.4204	0.4014	0.4014	0.9252	2.1985	1.9572	2.2186	0.4014	0.4014	0.4014	0.7027	1	0.4014	1.3979	0.4014	0.4014	0.4014	0.4014	2.5725	0.4014	0.4014	0.4014	0.871	0.4014	0.4014	0.4014	0.7587	0.6668	0.4014	1.2525	0.6815	0.5181	1.1581	0.9297	1.5336
2019	1,2-dipalmitoyl-GPC (16:0/16:0)	Lipid	Phosphatidylcholine (PC)	19130	LC/MS Pos Late	100000657	2365	734.569	452110	63-89-8		HMDB00564	0.9246	0.6046	1.1491	0.7068	1.0269	0.9224	1.0021	1.0613	1.245	0.761	0.943	1.0988	1	1.3823	0.558	0.487	0.9862	0.5539	1.4104	0.868	1.1402	0.793	0.6389	0.7462	0.7975	0.7119	0.6878	1.3791	1.0672	0.9657	1.284	0.9664	1.0766	0.9125	1.5733	0.8754	1.1064
1070	1,5-anhydroglucitol (1,5-AG)	Carbohydrate	Glycolysis, Gluconeogenesis, and Pyruvate Metabolism	20675	LC/MS Neg	100000580	802	163.061	64960	154-58-5	C07326	HMDB02712	2.6033	1.105	0.9241	0.1576	0.3944	1.8538	1.494	0.6868	1	0.3724	1.0537	1.7616	1.102	0.8902	2.2693	0.2602	1.5912	0.4442	1.4693	1.1439	1.4839	0.3239	1.4849	1.0401	0.6468	0.2502	0.8857	1.0343	0.3047	0.2965	0.8967	0.7568	0.1205	0.6103	0.4313	0.5721	1.2553
1359	10-heptadecenoate (17:1n7)	Lipid	Long Chain Monounsaturated Fatty Acid	33971	LC/MS Neg	100001278	5555	267.233	5312435	29743-97-3		HMDB60038	1.2814	1.8424	3.0805	1.8994	0.9355	1.1506	1.7689	0.7506	1.0236	0.9895	2.4529	1	0.979	1.107	0.7518	1.632	2.2685	1.7987	2.2383	1.8023	0.967	0.8382	0.9656	0.3002	0.5436	0.8404	0.7925	1.2508	0.6591	1.0529	0.9538	1.2908	1.8666	0.4452	1.5677	0.6549	1.1557
1367	10-nonadecenoate (19:1n9)	Lipid	Long Chain Monounsaturated Fatty Acid	33972	LC/MS Neg	100001277	5780	295.264	5312513	73033-09-7		HMDB13622	1.2929	1.2974	2.9671	0.9891	0.9423	0.7676	1.753	0.6512	0.7998	1.4948	3.3608	1.0012	1.2249	0.8057	0.6927	1.5492	2.2487	2.1227	2.0612	1.4856	1	0.7119	0.9717	0.2778	0.3669	0.9881	0.8718	0.8112	0.4184	1.0173	1.009	1.419	1.0296	0.5059	1.3589	0.6669	1.2213
1336	10-undecenoate (11:1n1)	Lipid	Medium Chain Fatty Acid	32497	LC/MS Neg	100001197	5085.8	183.139	14891	1333-28-4	C13910	HMDB33724	1.2572	1.1499	1.5356	0.5405	2.3897	1	1.8662	1.2612	2.474	1.3431	0.6176	0.9859	1.3912	1.3625	1.7088	0.3079	0.8235	0.9446	1.9668	0.6859	1.0078	0.6958	1.1512	1.1011	1.4929	1.1677	1.6336	0.9393	1.003	0.8959	1.223	1.9061	1.7499	0.3482	1.9978	0.8058	0.8481
3069	11beta-hydroxyandrosterone glucuronide	Lipid	Androgenic Steroids	63251	LC/MS Neg	100020541	4209	481.244					3.1121	2.5953	2.0713	0.3396	2.366	2.4053	1.5582	1.1921	5.4852	0.7965	0.8658	3.3983	0.923	0.6428	1.8736	0.163	0.2941	0.2736	1.0137	2.0552	0.603	0.4167	0.8882	0.5964	0.601	0.5881	0.6032	0.669	5.4951	0.7516	0.7184	1.8133	1.1348	0.5385	2.2853	0.5066	0.9611
3010	11-ketoetiocholanolone glucuronide	Lipid	Androgenic Steroids	47135	LC/MS Neg	100005402	4280	479.229		17181-16-7			2.7141	0.6701	1.236	0.2228	0.5525	1.3561	0.774	0.5618	4.2445	0.2301	0.3723	1.0034	0.2228	0.2228	0.3805	0.2228	0.2422	0.2881	0.6671	1.0266	0.2228	0.716	2.1142	0.6456	0.3584	0.3814	0.7148	0.9868	19.7866	0.3295	0.8863	2.2711	1.4318	0.4131	1.8441	0.2228	2.2771
1794	12,13-DiHOME	Lipid	Fatty Acid, Dihydroxy	38395	LC/MS Neg	62	5137	313.238	10236635	263399-35-5	C14829	HMDB04705	0.8522	0.2688	1.5256	0.6478	1.0532	1.463	1.0666	0.4927	1.0458	1.2078	0.6741	1.2348	1.3203	1.2091	1.1593	0.6353	2.1994	0.9035	0.9937	0.217	0.9104	0.9309	0.3705	0.9811	1.013	1.6575	1.2254	0.8923	1.5418	0.8308	1.29	0.7579	1.0514	0.5331	1.7859	0.635	0.3783
1890	12-HETE	Lipid	Eicosanoid	37536	LC/MS Neg	100002167	5326	319.228	5312983	71030-37-0;73837-14-6		HMDB06111	1.5549	1.7766	0.5284	0.6211	1.4243	0.9134	1.6315	1.1635	3.8099	0.6902	1.0251	0.2585	3.2161	1.0371	1.2398	0.5847	2.1037	1.1748	0.9124	2.2406	0.8641	0.992	1.3721	1.5274	0.7471	1.9303	1.6011	1.1351	0.9561	0.4898	0.9083	1.8349	1.0687	0.2357	2.008	1	0.4581
1897	12-HHTrE	Lipid	Eicosanoid	57393	LC/MS Neg	1261	5175	279.197	5283141	54397-84-1	C20388	HMDB12535	2.2448	0.7138	1.4387	0.3578	0.757	1.2516	1.2613	1.6515	3.2764	0.2624	1.422	1.463	2.7605	1	0.5841	0.2221	0.7871	0.4719	1.5362	1.3006	0.839	1.2537	0.6884	1.2847	0.2221	1.1536	0.8554	1.2471	0.6207	1.4858	0.8642	1.1001	0.7814	0.5758	1.8649	0.8156	0.4593
1769	13-HODE + 9-HODE	Lipid	Fatty Acid, Monohydroxy	37752	LC/MS Neg	100002196	5275	295.228	43013				1.3764	1.6672	0.5328	0.9317	1.1704	1.172	1.7	0.5544	2.1443	1.058	2.0618	0.3033	0.945	1.3815	0.9837	0.9517	2.7838	1.6692	1.4018	4.2804	0.6298	0.5718	2.403	1	0.6147	1.3172	0.8421	1.3006	1.1312	0.72	1.1327	1.0462	0.7828	0.3596	2.3258	1.0525	0.6355
1822	14-HDoHE/17-HDoHE	Lipid	Docosanoid	53034	LC/MS Neg	100009278	5296	343.228					1.3111	1.6322	0.8347	0.6043	1.2713	0.9458	2.2126	0.8507	3.23	0.9137	1.8597	0.4361	2.845	1.2568	1.5712	0.6769	2.27	1.6523	1.3378	3.0228	0.9704	0.6806	2.0505	1.1965	0.881	1.6575	1.3203	1.1065	1.4709	0.6998	0.722	1.2939	1	0.3601	1.9337	1.0207	0.6614
1892	15-HETE	Lipid	Eicosanoid	37538	LC/MS Neg	100000565	5298	319.228	5280724	54845-95-3	C04742	HMDB02110	1.681	0.2565	1.263	0.2565	1.2971	1.0558	1.6222	0.8703	2.7868	1.0328	1.295	0.4304	2.4094	1.3327	1.3385	0.2565	1.3753	1.2671	1	1.4242	0.7584	0.2565	0.9297	0.9451	1.0135	1.4536	0.9612	0.7718	0.2565	0.6558	0.8865	1.5715	0.9437	0.4452	1.6477	0.9346	0.6347
1765	16-hydroxypalmitate	Lipid	Fatty Acid, Monohydroxy	39609	LC/MS Neg	100002953	5236.2	271.228	10466	506-13-8	C18218	HMDB06294	1.1327	0.6461	1.5216	0.7327	0.7754	1.0087	0.6367	1	0.7412	0.6822	2.2239	0.967	1.3598	1.2877	1.7455	0.6108	1.1376	1.2051	1.0574	1.4371	0.6412	1.1123	1.9981	0.615	0.7348	0.7487	0.7258	1.8815	1.1646	0.5669	0.7526	0.8133	1.1954	0.679	1.8443	1.0098	0.6768
2349	1-arachidonoyl-GPC* (20:4)*	Lipid	Lysophospholipid	33228	LC/MS Pos Late	100001551	1460	544.34			C05208	HMDB10395	1.2122	0.9911	1.4332	0.708	0.9946	0.9068	1.7963	0.3809	2.0477	1.4572	0.9616	0.8324	1.1516	1.0629	1.0485	0.439	0.302	1.7482	1.2675	1.0823	0.9226	1	1.1398	0.8418	0.9799	1.1129	1.2429	1.2485	0.4804	1.9075	1.6221	1.2687	1.6892	0.8527	1.5762	0.6944	0.984
2394	1-arachidonoyl-GPE (20:4n6)*	Lipid	Lysophospholipid	35186	LC/MS Pos Late	100001571	1470	502.293	42607465			HMDB11517	1.1921	0.8798	1.1807	0.407	1.0397	1.2262	1.3694	0.929	1.8549	0.8038	1.032	1.0181	1.0475	1.0623	1	0.545	0.5666	0.9345	1.3303	1.135	0.9446	0.5067	0.8225	0.847	0.8496	1.029	1.0977	0.88	0.7385	1.4001	1.5772	1.1779	2.0513	0.9878	1.6668	0.5993	0.7114
2434	1-arachidonoyl-GPI* (20:4)*	Lipid	Lysophospholipid	34214	LC/MS Neg	100001654	5482	619.289				HMDB61690	2.6558	1.312	1.68	0.7141	1.5834	1.5189	1.6681	0.9321	1.3422	1	2.1169	1.1705	0.8989	0.844	0.8244	0.5601	0.4438	1.5269	0.9431	1.0644	0.947	0.8617	1.2849	0.6037	0.8002	1.2807	0.8033	1.0566	0.8819	1.9694	1.79	1.472	2.5382	0.8482	1.1071	0.6406	1.0647
2564	1-arachidonylglycerol (20:4)	Lipid	Monoacylglycerol	34397	LC/MS Neg	100001433	6250	303.233	5282281	35474-99-8	C13857	HMDB11549	1.8603	0.3571	15.905	0.0737	1.8569	0.531	1.8838	0.6474	2.1405	0.3723	0.7339	1.7438	0.7156	0.6828	1.118	0.0737	0.5332	0.4202	2.2631	1	0.62	1.8749	1.1119	2.09	0.4703	0.4208	1.3825	1.7171	1.7128	0.3388	3.4562	2.7624	1.586	0.1286	1.3656	0.4936	0.6939
335	1-carboxyethylisoleucine	Amino Acid	Leucine, Isoleucine and Valine Metabolism	62558	LC/MS Neg	100020427	2628	202.108					1.8156	1.0352	2.3801	0.4855	1.4816	3.3141	1.5338	0.6901	1.2706	0.7977	1.0588	1.0353	1.6528	0.5826	0.9078	0.1925	0.6214	0.7428	0.8065	0.4105	0.7128	0.6964	1.1933	0.2848	0.4409	1.102	1.6452	0.7065	3.2126	1.9283	4.1402	0.6792	3.4704	3.4206	1.4954	0.6641	0.6813
294	1-carboxyethylleucine	Amino Acid	Leucine, Isoleucine and Valine Metabolism	62559	LC/MS Neg	100020425	2663	202.108					2.1457	1.0745	3.0576	0.6269	1.6652	3.3689	2.022	1.0064	1.2973	0.8497	1.2572	1.0683	2.1268	0.6106	1.2477	0.2593	0.3969	1	0.6722	0.5482	0.7084	0.8461	0.9572	0.3689	0.4915	0.9167	1.3606	0.4961	2.2049	2.2953	4.1424	0.6837	3.454	3.5148	1.3881	0.6784	0.7392
136	1-carboxyethylphenylalanine	Amino Acid	Phenylalanine Metabolism	62566	LC/MS Neg	100020419	2844	236.093					1.509	0.9253	2.4602	0.6674	1.2116	2.5	1.7566	1.008	1.1474	0.579	0.9629	1.2109	2.4576	0.9955	1.5609	0.3404	0.4017	1.1773	0.7264	0.5913	1	1.3217	0.8022	0.5211	0.3878	1.258	1.6355	0.5242	2.7479	2.1534	3.4323	0.5146	3.8243	3.2136	1.1963	0.694	0.5239
154	1-carboxyethyltyrosine	Amino Acid	Tyrosine Metabolism	62564	LC/MS Neg	100020421	1846	252.088					1.1354	0.5895	1.8568	0.5118	1.1235	1.6678	1.1441	0.8422	1	0.4157	0.7961	0.9821	2.64	1.0272	1.3683	0.2743	0.4188	0.9132	0.5067	0.3728	0.9225	1.3904	0.7918	0.518	0.2759	1.7077	1.6495	0.3639	5.8451	2.1067	3.2945	0.4389	3.5757	2.5912	1.1557	0.6596	0.2075
358	1-carboxyethylvaline	Amino Acid	Leucine, Isoleucine and Valine Metabolism	62562	LC/MS Neg	100020423	2008	188.093					1.7205	1.0759	2.9194	0.5035	1.6828	3.2995	1.6423	0.8189	1.2626	1	1.1497	0.9435	2.1415	0.6345	1.1689	0.2936	0.5096	0.9119	0.6838	0.472	0.6906	0.8587	1.337	0.3791	0.5588	1.2252	1.6263	0.6237	3.0409	2.1812	5.2308	0.8801	3.1744	3.7418	1.5932	0.6616	0.7239
2563	1-dihomo-linolenylglycerol (20:3)	Lipid	Monoacylglycerol	48341	LC/MS Neg	100006121	6400	305.249					2.3572	0.5832	8.8393	0.137	1.7606	0.9156	1.9981	0.6668	2.2161	0.3714	1.1854	2.3764	0.8669	0.7385	1	0.137	0.7379	0.6409	1.6835	1.4897	0.305	1.3046	0.9277	1.9393	0.3265	0.6451	1.0755	2.157	1.8177	0.6897	6.1959	2.4792	1.1889	0.3088	1.0104	0.4997	0.6804
2101	1-linoleoyl-2-arachidonoyl-GPC (18:2/20:4n6)*	Lipid	Phosphatidylcholine (PC)	52710	LC/MS Pos Late	100009131	1969	806.569				HMDB08147	0.8539	0.7023	1.1242	0.6119	1.2955	0.8372	1.1841	1.0605	1.5457	0.544	0.9004	0.9921	1.0925	1.6622	0.7646	0.4696	0.776	0.9732	1.5152	0.6802	1.38	0.8528	0.794	1	1.319	0.6399	1.2148	1.7923	1.2991	0.9793	1.6346	1.2056	1.3125	0.913	2.3066	0.9909	0.743
2180	1-linoleoyl-2-arachidonoyl-GPE (18:2/20:4)*	Lipid	Phosphatidylethanolamine (PE)	53189	LC/MS Pos Late	100009222	2030	764.523				HMDB09102	1	0.8079	1.0601	0.4732	1.7573	0.9278	0.9095	1.1202	1.9251	0.5138	1.2073	1.4515	0.9109	1.3335	0.572	0.2832	0.5183	0.5377	1.6617	0.4501	1.0309	0.4316	0.5754	1.1869	0.9872	0.6679	0.8001	1.6934	1.6338	1.0235	1.9312	1.069	1.6513	1.3833	1.9383	0.9078	0.5923
2097	1-linoleoyl-2-linolenoyl-GPC (18:2/18:3)*	Lipid	Phosphatidylcholine (PC)	53176	LC/MS Pos Late	100009343	1939	780.554				HMDB08141	0.8058	0.5116	0.5116	0.5116	2.199	0.5116	0.5116	0.682	0.9201	0.5116	1.9525	1.4491	0.5116	1.2227	0.6879	0.5116	0.5116	0.7216	0.5116	0.5116	0.7812	0.5116	0.5116	0.8633	0.8977	0.5116	1	1.7724	2.0854	1.8968	3.9075	0.5116	0.5116	1.4184	2.0536	0.5328	0.5116
2558	1-linoleoylglycerol (18:2)	Lipid	Monoacylglycerol	27447	LC/MS Polar	100001040	735	399.275	5283469	2277-28-3			1	2.0647	3.8127	0.2948	14.7165	0.4474	0.5273	0.2948	24.7284	0.2948	0.9975	2.1579	0.2948	0.2948	0.7844	0.2948	0.2948	0.2948	0.8579	1.0229	0.6047	0.5759	0.2948	1.6508	0.2948	0.2948	0.2948	1.5228	1.1307	0.2948	2.0491	1.2777	0.3978	0.5179	0.6112	0.2948	0.2948
2331	1-linoleoyl-GPC (18:2)	Lipid	Lysophospholipid	34419	LC/MS Pos Late	100001395	1465	520.34	11988421		C04100	HMDB10386	1.0816	1	0.9468	0.4838	1.378	0.7917	1.7479	0.3931	1.5144	1.3082	1.1492	0.654	0.7195	0.8087	1.0376	0.4659	0.2935	1.4524	1.2867	0.7787	0.916	0.6827	0.9881	1.7859	0.933	1.0565	1.072	1.3933	0.6476	2.0584	2.1796	1.8284	1.6009	1.2536	0.8841	0.6745	0.8338
2382	1-linoleoyl-GPE (18:2)*	Lipid	Lysophospholipid	36600	LC/MS Pos Late	100001570	1482	478.293	52925130			HMDB11507	1.4573	1.0078	1.1009	0.3168	2.1214	1.1448	1.5134	0.6111	1.5794	0.9187	1.1768	1.1183	0.6903	0.5826	0.9732	0.2638	0.2434	0.9774	1	0.9341	0.831	0.4875	0.9194	1.1427	0.8067	1.189	1.002	1.3191	0.9156	1.9162	2.0353	1.0467	2.0784	1.2518	0.9258	0.8038	0.7479
2421	1-linoleoyl-GPG (18:2)*	Lipid	Lysophospholipid	54885	LC/MS Neg	100009227	5516	507.273					2.6921	2.0601	2.2171	0.2746	1.9987	2.097	1.4587	1.5061	0.8414	0.6842	3.2375	1.2619	1.2718	0.6732	0.8819	0.1344	0.537	1.2601	0.8628	0.6809	0.6663	0.4787	1.248	0.597	1.3315	2.5837	1.2998	0.8113	1	3.2306	6.1804	2.8887	5.535	1.1653	0.9641	0.7869	0.7619
2429	1-linoleoyl-GPI* (18:2)*	Lipid	Lysophospholipid	36594	LC/MS Neg	100001778	5494	595.289					2.9441	1.121	1.8409	0.3404	2.5497	1.5136	1.8924	1.1622	1.4237	1	2.2366	1.6554	0.901	0.6755	0.6985	0.0964	0.4614	1.1112	0.7655	0.9419	0.7655	0.6366	1.309	0.7494	0.7831	1.2195	0.898	1.0518	1.4928	1.7913	2.4187	1.5728	1.551	0.8981	0.922	0.904	0.8173
2412	1-linoleoyl-GPS (18:2)*	Lipid	Lysophospholipid	43676	LC/MS Neg	100004606	5500	520.268					2.4077	1.1284	1.3225	0.9093	1.3793	1.1048	1.9661	0.587	0.8763	1.5969	1.7911	0.6189	0.9255	0.6298	0.9573	1.0874	0.4336	2.4686	0.9606	2.3651	1.8625	1.0502	1	0.9928	0.7804	1.3702	0.6892	0.7455	0.7389	2.3596	1.6412	0.9934	1.2575	1.0636	0.6136	0.9828	1.2886
2580	1-meadoylglycerol (20:3n9)*	Lipid	Monoacylglycerol	62431	LC/MS Neg	100020746	6450	305.249					1.3625	0.3128	5.0453	0.3128	0.7677	0.3128	1.0344	0.3128	1.3756	0.3128	0.3128	1.0996	0.3128	0.3128	0.442	0.3128	0.4833	0.3128	0.5087	0.7427	0.3128	0.3128	0.3128	0.9792	0.3128	0.3128	0.5789	1.0782	0.948	0.3128	2.0904	1.158	0.3128	0.3128	0.3128	0.3128	0.3128
86	1-methyl-4-imidazoleacetate	Amino Acid	Histidine Metabolism	32350	LC/MS Pos Early	100001208	2064	141.066	75810	2625-49-2	C05828	HMDB02820	2.0182	0.7296	2.4696	0.3098	1.2908	1.3835	1.7191	1.1213	2.3538	1.3207	1.0109	1.4642	0.5393	1.0911	1.4087	0.2366	0.1998	1	1.1218	0.3586	0.6129	0.3884	0.7139	0.4391	0.7455	0.8968	0.8629	1.5002	1.2429	1.1596	1.5355	2.164	1.032	1.1174	2.4233	0.5587	1.6057
87	1-methyl-5-imidazoleacetate	Amino Acid	Histidine Metabolism	62946	LC/MS Pos Early	100002910	1989	141.066	6451814	4200-48-0		HMDB04988	1.1693	0.8455	1.0605	0.438	1.7701	2.3555	1.0334	0.3952	1.7129	0.9778	0.5037	1	1.7866	0.7002	0.8471	1.7497	1.4467	1.5287	1.8421	1.012	0.9579	1.3038	2.2831	1.0966	0.4169	1.6809	0.7047	1.457	13.1082	0.2394	0.448	0.9292	0.7278	0.6138	0.6912	0.4572	1.765
485	1-methylguanidine	Amino Acid	Guanidino and Acetamido Metabolism	48114	LC/MS Pos Early	100000715	2149	74.0713	10111	22661-87-6	C02294	HMDB01522	0.5597	0.3395	0.3395	0.3395	0.3395	1.3196	0.6242	0.3395	0.4635	0.3395	0.5837	0.3395	1.6998	0.5407	0.3395	0.3395	1.73	0.6331	0.3395	0.5129	1.2004	0.3395	14.1121	1.2977	0.958	4.5692	1.5111	0.701	3.2246	0.3395	0.5593	0.3395	1.4014	0.3395	0.6104	0.3395	0.3395
85	1-methylhistamine	Amino Acid	Histidine Metabolism	43831	LC/MS Pos Early	100001204	3040	126.103	3614	501-75-7	C05127	HMDB00898	2.1607	1.0654	1	0.6577	2.0951	2.4271	1.7506	1.3589	0.8966	0.9138	2.2442	2.5721	1.3512	0.952	0.8961	0.1123	0.4475	0.7039	0.5074	0.9177	0.708	1.028	1.4803	0.694	0.5701	1.6703	1.3227	1.4896	1.5326	2.1482	3.2175	1.4265	2.1115	2.235	0.6726	0.9314	0.6571
68	1-methylhistidine	Amino Acid	Histidine Metabolism	30460	LC/MS Pos Early	100001051	2755	170.092	92105	332-80-9	C01152	HMDB00001	1.3011	1.104	0.8099	0.4462	1.1158	1.1208	1.5368	0.6125	1.1863	0.9248	0.8199	0.8396	1.057	0.6247	0.5619	0.1613	0.3902	0.6311	0.9554	1	0.435	0.3622	0.6385	0.5298	0.4067	1.369	0.9789	1.4343	1.3666	1.0836	1.6072	1.6654	1.0059	1.2307	1.1627	0.8255	1.1157
3930	1-methylnicotinamide	Cofactors and Vitamins	Nicotinate and Nicotinamide Metabolism	27665	LC/MS Pos Early	55	1940	137.071	457	1005-24-9	C02918	HMDB00699	0.1767	0.1767	1.0731	0.3154	0.1767	0.5707	1.1838	0.595	0.1767	0.1767	0.1767	0.3565	0.9004	1.7506	0.1767	0.1767	0.1767	0.1767	0.2322	0.1767	0.5247	0.1767	0.1767	0.1767	0.1767	0.286	0.6186	2.5703	1.1675	1.0221	3.1399	0.1767	0.7567	2.0705	1.4965	0.1767	0.1767
2007	1-myristoyl-2-arachidonoyl-GPC (14:0/20:4)*	Lipid	Phosphatidylcholine (PC)	53195	LC/MS Pos Late	100009139	1914	754.538				HMDB07883	1.0837	0.525	0.9015	0.4937	1.0544	0.8547	1.1957	1.3938	1.3999	0.4969	1.6443	0.8698	0.6632	1.9346	0.5661	0.2253	0.6374	0.6103	1.1835	0.5259	0.8374	0.7142	0.7897	1.0365	1.0151	0.6058	0.9108	1.5129	1.7084	1.3401	1.6991	1.4901	1.7598	1.1596	2.3805	0.9629	0.7504
2003	1-myristoyl-2-palmitoyl-GPC (14:0/16:0)	Lipid	Phosphatidylcholine (PC)	19258	LC/MS Pos Late	100000672	2147	706.538	129657	69525-80-0		HMDB07869	0.9815	0.6358	0.7109	0.507	1.8102	1.0747	1.2127	1.311	1.0432	0.4458	1.8734	1.0777	0.5805	1.1751	0.4619	0.3618	0.6595	0.4576	1.2503	0.4671	0.8863	0.4518	0.6021	1	0.7712	0.8924	0.4707	1.5683	2.0219	1.7569	1.7638	0.755	1.7087	1.2403	1.1031	1.3473	0.7911
2550	1-myristoylglycerol (14:0)	Lipid	Monoacylglycerol	35625	LC/MS Neg	100001618	6353.3	227.202	79050	75685-84-6	C01885	HMDB11561	1.3857	1.0349	3.3908	0.513	1.9379	0.9045	0.7569	0.2367	1.165	0.4016	1.408	1.1998	0.2367	0.2367	0.7034	0.6528	0.8782	0.2367	1.6841	0.6971	0.9523	1.2994	0.5862	1.0329	0.7582	0.3358	0.3494	1.0846	2.0581	0.4274	1.5124	1.3943	0.9671	0.2367	1.944	0.4532	1.3688
2174	1-oleoyl-2-arachidonoyl-GPE (18:1/20:4)*	Lipid	Phosphatidylethanolamine (PE)	55041	LC/MS Pos Late	100009219	2200	766.538				HMDB09069	1.0733	0.7306	1.0742	0.5992	1.489	1.1893	1.1429	1.2392	1.838	0.6149	1.3366	1.8791	0.823	1.0321	0.5705	0.615	0.5911	0.5711	1.3916	0.7127	0.9205	0.4708	0.6252	1	0.8802	0.8182	0.6393	1.0173	1.0249	1.0162	1.5152	0.7991	1.8898	1.3721	1.559	0.9384	0.9202
2281	1-oleoyl-2-arachidonoyl-GPI (18:1/20:4)*	Lipid	Phosphatidylinositol (PI)	54994	LC/MS Pos Late	100010951	2568	902.575				HMDB09844	0.7583	0.9359	1.2709	0.7437	1.0112	0.9297	1.3014	1.0929	2.0195	0.7528	0.822	1.4384	0.9892	1.455	0.2439	0.5405	1.1531	0.6146	1.7499	1.072	1.4739	0.5853	0.7418	0.6756	0.9951	0.6297	0.3568	0.7991	0.8319	1.0372	0.8574	1.0175	1.2281	0.9018	1.4204	0.605	1.3441
2095	1-oleoyl-2-docosahexaenoyl-GPC (18:1/22:6)*	Lipid	Phosphatidylcholine (PC)	52697	LC/MS Pos Late	100009130	2011	832.585				HMDB08123	0.8143	0.8049	1.1352	0.4272	1.279	0.7934	1.4975	1.0187	2.3856	0.5853	1.0905	1.6979	1.1288	1.0577	0.5663	0.3226	0.8281	0.7547	1.2952	0.7925	1.3956	0.7362	0.7897	0.7922	0.8824	0.7941	0.7457	1.1587	1.2032	1.0126	0.8705	0.8336	1.2424	0.8119	1.7991	1	0.9778
2177	1-oleoyl-2-docosahexaenoyl-GPE (18:1/22:6)*	Lipid	Phosphatidylethanolamine (PE)	53209	LC/MS Pos Late	100009220	2119	790.538					1.16	0.7741	1.6756	0.4093	1.3418	1.454	1.3947	1.1285	2.9103	0.7683	1.7093	2.9609	0.9395	0.8428	0.4404	0.3873	0.9441	0.3873	1.5269	0.8123	0.7072	0.8049	0.6228	0.6746	0.8134	0.8996	0.4021	0.7307	0.7928	0.9035	1	0.8234	1.936	1.1439	1.6452	0.8927	1.3683
2085	1-oleoyl-2-linoleoyl-GPC (18:1/18:2)*	Lipid	Phosphatidylcholine (PC)	52453	LC/MS Pos Late	100008981	2165	784.585					1.0281	0.8819	1.0106	0.6628	1.3657	1.044	1.383	1.1427	1.3608	0.7597	1.0415	1.2882	0.7798	1.0769	0.5472	0.4696	0.7508	0.817	0.9583	0.6335	1.1449	0.722	0.8007	0.6221	0.9676	0.7814	0.6584	1.1452	1.0691	1.1514	1.1975	1.0034	1.082	1.0679	1.2524	0.798	1
2171	1-oleoyl-2-linoleoyl-GPE (18:1/18:2)*	Lipid	Phosphatidylethanolamine (PE)	52687	LC/MS Pos Late	100009078	2270	742.538	9546753			HMDB05349	1.4588	0.6876	1.0878	0.6103	1.7761	1.1181	1.4587	1.2466	1.5237	0.866	1.43	2.0382	0.6639	0.6416	0.5759	0.3847	0.5497	0.7635	1.0366	0.4964	1.0311	0.4678	0.7429	0.6935	0.9666	0.7504	0.4185	1	1.427	1.4094	1.6258	0.6963	1.3592	1.375	1.0719	1.0631	0.9728
2557	1-oleoylglycerol (18:1)	Lipid	Monoacylglycerol	21184	LC/MS Neg	100000924	6650	281.249	5283468	111-03-5		HMDB11567	1.2088	2.9225	4.9587	0.699	3.48	0.7719	1.3369	0.4979	2.0215	0.5827	1.2028	2.0674	0.6605	0.6879	1	0.3351	0.9829	1.1566	0.9373	1.5526	1.1582	0.9213	0.8055	1.2121	0.5153	0.5715	0.6661	1.8721	2.4457	0.5851	2.6757	3.0637	0.6625	0.3816	1.373	0.4992	1.0927
2328	1-oleoyl-GPC (18:1)	Lipid	Lysophospholipid	48258	LC/MS Pos Late	100001272	1540	522.355	16081932	19420-56-5		HMDB02815	1.142	1.2978	1.4341	0.5108	1.6191	0.9201	1.7251	0.7535	1.5154	0.9787	1.0031	0.9895	1.1561	0.8007	1.0322	0.4907	0.4818	1.3847	1.0434	1.361	0.9201	1	0.919	0.7438	0.8275	0.8181	0.9516	1.1843	0.7379	1.4372	1.7997	1.1262	1.4212	0.6289	0.9536	0.843	1.2385
2380	1-oleoyl-GPE (18:1)	Lipid	Lysophospholipid	35628	LC/MS Pos Late	100001569	1554	480.308	9547071	89576-29-4		HMDB11506	1.537	1.2768	1.652	0.8679	3.2647	1.2579	1.8182	0.8776	2.5682	0.8149	1.1945	1.8415	1.1936	0.7007	0.8152	0.2438	0.504	0.8252	1.2985	1.8527	0.9473	0.7762	0.5418	0.8339	0.7105	0.8924	0.7347	1.0928	1	1.176	1.2924	0.8935	1.4469	1.0642	0.9665	0.8281	1.3008
2419	1-oleoyl-GPG (18:1)*	Lipid	Lysophospholipid	45968	LC/MS Polar	100005716	825	509.288					1.6569	1.6512	1.7782	0.2777	1.3906	1.719	1.1314	1.2119	1.0877	0.5204	2.1179	1.2786	1.0399	0.709	0.6497	0.1922	0.2309	0.4893	0.8842	0.9348	0.8307	0.4727	1	0.3816	1.2814	1.1644	0.6942	0.6053	1.1686	2.2031	3.4982	1.4619	3.6909	1.0896	1.042	0.5456	0.7847
2427	1-oleoyl-GPI (18:1)	Lipid	Lysophospholipid	36602	LC/MS Neg	100001777	5599	597.304					2.6065	1.2401	1.8669	0.4133	2.3372	1.1999	2.4151	1.3614	2.3841	1.0909	1.4915	1.9292	1.1404	0.7261	0.6346	0.206	0.7255	0.7931	1.2179	1.2092	0.8753	0.9414	1.2734	0.6497	0.7887	0.9741	0.8492	0.9226	1.1249	1.1077	2.1044	1.8968	1.0536	0.4469	1	0.8647	1.1767
2410	1-oleoyl-GPS (18:1)	Lipid	Lysophospholipid	19260	LC/MS Neg	100000630	5607	522.284	9547099	326589-90-6		HMDB61694	1.7575	0.8836	1.1572	0.5149	1.146	0.6626	2.16	0.5587	1.5523	1.0043	1.1011	0.8537	1.3555	1	0.8369	0.3321	0.6607	1.0065	1.5049	2.7988	1.1247	1.6804	0.946	0.7513	0.5627	0.811	1.0052	0.8907	0.7008	1.1554	1.5746	1.955	0.6516	0.4283	1.0716	0.5569	1.0722
2049	1-palmitoleoyl-2-linoleoyl-GPC (16:1/18:2)*	Lipid	Phosphatidylcholine (PC)	52683	LC/MS Pos Late	100009075	2003	756.554				HMDB08006	1.1466	0.7829	0.7858	0.6655	1.5438	1	1.4981	1.6474	1.3505	0.5274	2.1302	1.1086	0.5902	1.0811	0.4419	0.2224	0.7191	0.6493	1.0968	0.6236	0.886	0.5182	0.8413	0.8544	0.9472	0.6049	0.6646	1.4555	1.6626	1.9524	2.478	1.0376	1.6416	1.5408	1.4995	0.9096	0.9547
2554	1-palmitoleoylglycerol (16:1)*	Lipid	Monoacylglycerol	52431	LC/MS Neg	100008952	6094	253.217				HMDB11565	1.2103	1.3747	3.4935	0.4528	1.7849	0.7476	0.7811	0.2523	1.2516	0.2347	1.0355	0.9352	0.2936	0.4174	0.5127	0.1172	0.7657	0.5486	1.1627	1.1651	1.0284	1.0202	0.2584	0.9953	0.624	0.1147	0.1147	1.3936	2.198	0.356	2.2861	1.6867	0.4477	0.1147	1.1336	0.2692	1.0047
2319	1-palmitoleoyl-GPC* (16:1)*	Lipid	Lysophospholipid	33230	LC/MS Pos Late	100001511	1450	494.324	24779461			HMDB10383	1.2526	1.2542	1.1896	0.7162	1.6766	1	1.5968	0.8744	1.2029	0.7794	1.395	0.7503	1.0103	0.5447	0.7964	0.2087	0.336	1.161	1.0512	1.2744	0.5875	0.7869	0.6779	0.7363	0.7827	0.7091	0.9314	1.2815	0.9563	2.0708	2.0213	1.0971	2.0961	1.234	0.8249	0.7967	1.2435
2037	1-palmitoyl-2-arachidonoyl-GPC (16:0/20:4n6)	Lipid	Phosphatidylcholine (PC)	52462	LC/MS Pos Late	100008914	2091	782.569	10747814	35418-58-7		HMDB07982	1.0078	0.7095	1.1255	0.61	1.0714	0.8487	1.0044	0.9839	1.4474	0.6204	1.0406	1.124	1.0361	1.2411	0.6641	0.4643	0.9023	0.6931	1.2785	0.8734	1.0916	0.8367	0.7942	0.7511	0.7943	0.7053	0.8483	1.0397	0.8912	0.9637	1.0024	1.1403	1.312	0.8256	1.7293	1.0689	0.9729
2148	1-palmitoyl-2-arachidonoyl-GPE (16:0/20:4)*	Lipid	Phosphatidylethanolamine (PE)	52464	LC/MS Pos Late	100008990	2198	740.523	9546800			HMDB05323	1	0.5186	1.0162	0.6515	0.9809	0.8753	1.2343	1.0518	1.9413	0.8151	1.0053	1.6269	0.9362	1.6801	0.8492	0.9626	0.7117	0.8617	1.7409	0.9718	1.182	0.4412	0.6027	1.8584	1.1856	0.7969	0.648	1.4421	1.3596	0.7657	1.603	1.0904	1.4975	1.3572	2.3419	0.9191	0.9308
2261	1-palmitoyl-2-arachidonoyl-GPI (16:0/20:4)*	Lipid	Phosphatidylinositol (PI)	52467	LC/MS Pos Late	100008993	2567	876.56				HMDB09789	0.572	0.571	1.1169	0.7094	0.6783	0.7388	1.1377	0.8152	2.1642	0.4425	0.7583	0.6526	0.7454	2.6187	0.7138	1.1133	0.9153	0.6602	2.0194	1.0507	2.1815	0.4037	0.553	0.5414	1.8189	0.4742	0.5685	0.6654	1.2147	0.3856	1.8666	1.1706	1.4907	1.8758	2.2458	0.405	1.3228
2033	1-palmitoyl-2-dihomo-linolenoyl-GPC (16:0/20:3n3 or 6)*	Lipid	Phosphatidylcholine (PC)	52454	LC/MS Pos Late	100008985	2199	784.585					0.9274	0.7379	1.1993	0.8922	0.8591	1	1.1779	1.1924	1.7486	0.5242	1.0704	1.1257	0.7799	1.1706	0.4925	0.6379	0.8525	0.603	1.1853	0.7907	0.9362	0.5384	0.5251	0.6371	0.8934	0.4688	0.5458	1.3333	1.1964	1.085	1.2682	0.881	1.2322	0.8299	1.5709	1.0485	0.9698
2043	1-palmitoyl-2-docosahexaenoyl-GPC (16:0/22:6)	Lipid	Phosphatidylcholine (PC)	52610	LC/MS Pos Late	100008915	2023	806.569	6441886	59403-54-2		HMDB07991	1.1411	1.1767	1.5541	0.4931	1.3578	0.8783	1.5427	1.1175	3.462	0.6331	1.4112	2.3568	1.1813	1.0831	0.5267	0.3649	0.8629	0.7601	1.4979	1.6214	1.5438	0.6008	0.867	0.8081	0.6147	0.9607	0.7393	1	0.6757	1.1496	0.8118	0.9285	1.3285	0.6995	1.5554	1.4094	1.1271
2150	1-palmitoyl-2-docosahexaenoyl-GPE (16:0/22:6)*	Lipid	Phosphatidylethanolamine (PE)	52465	LC/MS Pos Late	100008991	2119	764.523	9546799			HMDB05324	1.0321	0.4609	1.4676	0.4927	0.7202	1.1794	1.7935	1.2049	3.056	0.9519	0.9918	2.1375	1.1984	0.983	0.6036	0.523	0.7051	0.6556	2.036	0.9335	0.9621	0.4728	0.5432	1.5503	0.8396	0.9766	0.5683	1.3058	1.1432	0.6331	1.2293	0.9425	1.4008	1	1.5145	0.7703	1.0654
2029	1-palmitoyl-2-gamma-linolenoyl-GPC (16:0/18:3n6)*	Lipid	Phosphatidylcholine (PC)	54812	LC/MS Pos Late	100009154	2034	756.554				HMDB07974	1.8738	0.6094	0.8465	0.6086	1.1677	1.5045	1.5562	1.8079	2.3837	0.4363	1.9522	2.0136	0.6708	1.0332	0.4764	0.3217	0.5196	0.5228	0.957	0.5666	0.7377	0.4864	1.3147	0.3217	0.8253	0.7073	0.6585	1.2342	1.5517	2.0235	1.9819	0.8115	2.4788	1.1471	1.4247	1	0.7675
2026	1-palmitoyl-2-linoleoyl-GPC (16:0/18:2)	Lipid	Phosphatidylcholine (PC)	42446	LC/MS Pos Late	1537	2160	758.569	5287971	40811-94-7		HMDB07973	1.1145	0.736	0.8882	0.7099	1.2203	0.9565	1.2642	1.0928	1.4113	0.7018	1.4234	1.1424	0.6168	1	0.5884	0.6871	0.7038	0.7104	1.0813	0.6788	1.087	0.5422	0.7845	0.6912	0.8742	0.8007	0.7067	1.1914	1.1712	1.2174	1.5246	0.9892	1.4319	1.2216	1.2632	1.1068	0.9704
2145	1-palmitoyl-2-linoleoyl-GPE (16:0/18:2)	Lipid	Phosphatidylethanolamine (PE)	42449	LC/MS Pos Late	100001870	2275	716.523	9546747			HMDB05322	1.1962	0.4998	0.9199	0.6715	1.2091	0.8268	1.5347	1.0797	1.5284	1.0943	1.169	1.6956	0.6026	0.8313	0.7284	0.5395	0.6852	0.7694	1.3076	0.79	1.1563	0.433	0.643	0.9803	1.1252	0.6486	0.4656	1.2181	1.6659	0.9397	1.7262	0.774	1.1616	1.5548	1.3745	1.0366	0.9889
2226	1-palmitoyl-2-linoleoyl-GPS (16:0/18:2)	Lipid	Phosphatidylserine (PS)	52618	LC/MS Pos Late	100001857	2450	760.512		384833-20-9		HMDB12358	0.7564	0.7034	0.9283	1.1473	0.8209	0.7344	0.9132	0.5194	0.9589	1.3501	0.7832	0.56	0.6052	1.0073	0.6622	1.3957	1.1052	1.0775	1.678	1.3818	2.4547	0.6835	0.536	0.7033	1.1529	0.5194	0.5194	0.9927	0.5194	1.0583	0.6198	0.5194	0.5194	1.2205	1.3565	0.9361	1.5733
2023	1-palmitoyl-2-oleoyl-GPC (16:0/18:1)	Lipid	Phosphatidylcholine (PC)	52461	LC/MS Pos Late	1539	2358	760.585	6436017	26853-31-6;26853-31-6		HMDB07972	0.9013	0.8402	1.1419	0.8905	1.0053	0.9348	1.2608	1.1271	1.5167	0.8818	1.0297	1.2772	1	1.1333	0.6599	0.9408	0.8869	0.8294	1.2349	1.006	1.2819	0.7106	0.7768	0.8067	0.9812	0.7807	0.6177	1.0407	0.9883	0.9578	0.9788	1.0176	1.1501	0.9859	1.4189	0.9617	1.1007
2143	1-palmitoyl-2-oleoyl-GPE (16:0/18:1)	Lipid	Phosphatidylethanolamine (PE)	19263	LC/MS Pos Late	1526	2509	718.538	5283496	26662-94-2		HMDB05320	1.0406	0.543	1.1522	0.8325	1	0.7747	1.5077	0.9041	1.7776	1.1512	0.9036	1.7743	0.8411	1.1979	0.7079	1.0879	0.8724	0.8699	1.6045	1.0741	1.1526	0.4915	0.6901	0.8465	0.9234	0.6335	0.3565	0.9469	1.1368	0.7389	1.0528	0.7955	1.0093	1.1484	1.922	0.9564	1.1941
2243	1-palmitoyl-2-oleoyl-GPG (16:0/18:1)	Lipid	Phosphatidylglycerol (PG)	52448	LC/MS Pos Late	100000641	3206	766.559	5283509				0.7943	0.7285	1.3772	0.4068	1.1668	0.8211	1.1675	0.981	1.7263	0.4811	1.3595	1.7126	0.8327	1.0123	0.3592	0.1487	0.5645	0.4135	1.5997	0.5783	1.1711	0.3549	0.8332	0.4839	0.7872	1.0461	0.6573	1.1219	0.7925	1.6991	1.7172	1.0273	1.7994	1.3674	1.7295	0.7328	0.9091
2020	1-palmitoyl-2-palmitoleoyl-GPC (16:0/16:1)*	Lipid	Phosphatidylcholine (PC)	52470	LC/MS Pos Late	100008984	2160	732.554				HMDB07969	0.9466	0.8178	0.8164	0.7646	1.2416	1.0585	1.3171	1.3526	1.2324	0.5712	1.581	1.1676	0.804	1	0.4791	0.4924	0.8955	0.7003	1.1966	0.8404	0.8664	0.6472	0.762	0.6953	0.9191	0.749	0.5673	1.2353	1.4939	1.5817	1.384	0.929	1.934	1.1084	1.2112	0.9487	1.0348
2021	1-palmitoyl-2-stearoyl-GPC (16:0/18:0)	Lipid	Phosphatidylcholine (PC)	52616	LC/MS Pos Late	100008921	2653	762.601		59403-51-9		HMDB07970	1.0007	0.8058	2.9776	0.8496	1.2085	1.1504	1.5537	0.8856	2.0271	1.4129	0.9419	1.3898	1.313	1.9844	0.8168	0.6819	0.9132	0.8374	2.0804	1.1186	1.7544	0.6814	0.742	0.8368	0.7875	0.6531	0.6921	1.4534	0.8139	0.9495	0.8053	1.363	1.131	0.7929	2.4953	1.1468	1.3123
2553	1-palmitoylglycerol (16:0)	Lipid	Monoacylglycerol	21127	LC/MS Neg	100000827	6550	255.233	14900	542-44-9		HMDB31074	1.2519	0.8561	5.183	0.4608	1.9009	1.4148	1.467	0.8203	1.0636	0.6181	1.5466	2.3425	0.8577	0.6444	0.7808	0.2549	1.9908	1.0164	0.9403	0.9459	0.7093	1.1738	0.7632	0.7082	0.2237	0.7424	1.4113	1.2204	1.5944	1.0613	2.2885	2.0877	1.9559	0.5703	1	0.6529	0.3894
2317	1-palmitoyl-GPC (16:0)	Lipid	Lysophospholipid	33955	LC/MS Pos Late	100001263	1525	496.34	86554	17364-16-8		HMDB10382	1.3652	1.1949	1.4589	0.6633	1.8758	0.849	1.4929	0.8823	1.5453	0.4406	0.8544	0.9695	1.2731	0.8609	1.0106	0.225	0.542	1.047	1.1605	1.3947	0.7353	0.7835	0.9505	0.5501	0.7673	0.7405	1.2814	1.1988	0.699	1	1.864	1.4778	2.0037	0.6225	1.0297	1.0306	0.9905
2371	1-palmitoyl-GPE (16:0)	Lipid	Lysophospholipid	35631	LC/MS Pos Late	100001567	1544	454.293	9547069	53862-35-4		HMDB11503	0.8731	1.004	1.5587	0.5501	2.3715	0.8124	1.2547	0.9331	2.7768	0.811	0.9285	1.7151	0.9675	0.8008	0.6835	0.3553	0.7105	0.8907	1.0575	1.2589	0.9157	0.5654	0.6657	0.851	0.9119	0.8127	0.9514	1.7341	1.3832	0.6476	1.4698	1.0443	1.2685	0.9504	1.4164	1.0793	1.2681
2415	1-palmitoyl-GPG (16:0)*	Lipid	Lysophospholipid	45970	LC/MS Neg	100005717	5570	483.273	3300276				1.9212	1.1411	1.9127	0.4035	1.8844	0.8981	1.1483	1.1104	0.9475	0.7785	1.3995	1.3656	1.1953	0.7373	1.091	0.2474	0.7893	1.1108	0.7205	0.635	0.8358	0.6396	1.0825	0.5593	0.7324	1.0337	1.4578	1	1.209	1.9493	3.4374	1.9932	1.6264	0.8623	0.687	0.9642	1.3895
2422	1-palmitoyl-GPI* (16:0)	Lipid	Lysophospholipid	35305	LC/MS Neg	100001655	5564	571.289				HMDB61695	1.7368	0.6687	1.1727	0.3394	1.891	0.8856	1.3432	0.9634	1.6139	0.757	1.2836	1.3735	0.9187	0.9541	0.6989	0.2156	0.8918	0.605	1.1144	0.9972	0.771	0.8321	0.9504	0.7229	1.1443	0.9215	1.1917	1.1	1.5384	1.2484	3.4533	2.1272	1.0668	0.529	1.1527	0.7484	1.1171
2408	1-palmitoyl-GPS (16:0)*	Lipid	Lysophospholipid	46130	LC/MS Neg	100005805	5572	496.268	9547100				1.2962	1.0744	1.5337	0.5399	1.5601	0.184	1.7545	0.8596	1.5983	1.3234	0.9737	0.7209	1.2692	1.1465	1.2517	0.7248	1.6218	0.9433	1.6264	2.5896	1.711	0.8722	0.9333	0.9102	1.0263	0.6208	0.9175	0.7756	1.195	0.7213	0.8978	2.8483	0.3296	0.2629	1.259	0.8376	2.3563
89	1-ribosyl-imidazoleacetate*	Amino Acid	Histidine Metabolism	61868	LC/MS Pos Early	100001668	2006	259.092	5117448	29605-99-0	C05131	HMDB02331	1.0443	0.3311	0.3412	0.3036	1.3347	0.8277	0.9671	0.1944	0.7254	0.683	0.5695	1.1996	1.1032	1.7908	2.4801	0.5773	0.5808	1.0329	1.3782	0.5042	1.9112	0.7164	1.3568	3.0409	0.1944	0.6518	1.2819	1.4913	22.3985	0.1944	0.7577	0.1944	0.4887	0.4825	2.2805	0.1944	0.1944
2071	1-stearoyl-2-arachidonoyl-GPC (18:0/20:4)	Lipid	Phosphatidylcholine (PC)	42450	LC/MS Pos Late	100001869	2300	810.601	16219824	35418-59-8		HMDB08048	0.9341	0.7019	1.4535	0.7245	1.1155	0.8442	1.2707	0.9939	1.6404	0.7876	0.8208	1.0648	1.0455	1.405	0.7133	0.4958	1.0071	0.7328	1.5531	0.8464	1.3819	0.7569	0.7523	0.6925	0.7588	0.5496	0.7025	1.308	0.7056	0.8643	0.7455	1.1611	1.0226	0.6638	2.0446	1.0291	1
2165	1-stearoyl-2-arachidonoyl-GPE (18:0/20:4)	Lipid	Phosphatidylethanolamine (PE)	52447	LC/MS Pos Late	100008977	2424	768.554	5289133			HMDB09003	0.9136	0.5981	1.4236	0.9037	1.0011	0.9816	1.1841	0.8672	1.6579	0.868	1.0384	1.0548	0.91	1.3758	0.8059	1.171	0.6949	0.8652	1.433	0.6842	1.4695	0.5311	0.559	0.7497	1.0845	0.5867	0.5584	1.2753	1.0379	0.647	0.9772	1.0421	1.1503	0.9887	1.9796	1.046	1.088
2276	1-stearoyl-2-arachidonoyl-GPI (18:0/20:4)	Lipid	Phosphatidylinositol (PI)	52449	LC/MS Pos Late	100000616	3000	904.591		383907-33-3		HMDB09815	1.0013	0.8277	1.3603	0.8476	1.0048	0.7811	1.2375	0.9401	1.6503	0.7799	1.0696	1	0.8311	1.5854	0.6393	1.2695	0.7754	0.8619	1.7085	0.9055	1.936	0.4175	0.6357	0.6424	1.1068	0.6482	0.4584	1.2796	0.7572	1.0373	0.8675	1.0873	1.4051	0.9385	2.0328	0.9466	1.3473
2233	1-stearoyl-2-arachidonoyl-GPS (18:0/20:4)	Lipid	Phosphatidylserine (PS)	52235	LC/MS Pos Late	100001872	2565	812.544				HMDB12383	1.0384	0.6741	1.3838	0.6331	0.9781	0.8898	1.2959	1.0099	2.0704	0.8994	0.8333	1.0353	1.0683	1.6316	0.6393	1.1023	1.0294	0.867	1.9228	0.9969	1.8199	0.6361	0.6644	1.2387	1	0.6242	0.6928	0.8797	0.6779	0.9702	0.9421	1.3222	1.0504	0.7317	1.827	0.7827	1.0978
2077	1-stearoyl-2-docosahexaenoyl-GPC (18:0/22:6)	Lipid	Phosphatidylcholine (PC)	52611	LC/MS Pos Late	100008916	2197	834.601		59403-52-0		HMDB08057	0.8752	0.9965	1.757	0.5524	1.1622	0.7647	1.6251	0.8583	3.2466	0.7426	1.0031	1.7437	1.1096	1.1466	0.5919	0.362	0.8909	0.6978	1.5566	1.3485	1.6942	0.5404	0.7621	0.8288	0.6241	0.7516	0.7709	1.2815	0.6341	0.9853	0.6744	1	1.0216	0.6634	1.8705	1.2203	1.1301
2169	1-stearoyl-2-docosahexaenoyl-GPE (18:0/22:6)*	Lipid	Phosphatidylethanolamine (PE)	52466	LC/MS Pos Late	100008992	2317	792.554	9546798			HMDB05334	0.9858	0.8797	1.8638	0.8659	1.023	1.2545	1.5301	1.223	2.2476	0.9147	1.5544	1.5163	1.2935	1.0721	0.7025	0.4984	0.9052	0.8779	1.465	0.9759	0.8989	0.8101	0.7238	0.7426	0.7949	1.016	0.6281	0.8748	0.9351	0.8397	0.9531	1.0091	1.3507	0.9635	1.6004	1.4091	1.5116
2063	1-stearoyl-2-linoleoyl-GPC (18:0/18:2)*	Lipid	Phosphatidylcholine (PC)	52452	LC/MS Pos Late	100008980	2380	786.601				HMDB08039	0.9703	0.877	1.2319	0.9423	1.159	0.9738	1.3777	1.0772	1.6935	0.9386	1.0686	1.1112	0.8362	1.1696	0.7444	0.8116	0.6743	0.9653	1.2519	0.8305	1.7178	0.5842	0.6757	0.7679	1	0.6016	0.5881	1.3528	1	0.8636	0.9792	1.038	0.9401	0.9945	1.5809	1.047	1.1137
2160	1-stearoyl-2-linoleoyl-GPE (18:0/18:2)*	Lipid	Phosphatidylethanolamine (PE)	52446	LC/MS Pos Late	100008976	2522	744.554	9546749			HMDB08994	1.2175	0.7546	1.4171	0.8708	1.4717	1.1259	1.6893	0.7663	1.124	1.0985	1.3822	0.9508	0.4922	0.8324	0.7092	0.8158	0.301	1.0078	0.8245	0.339	1.318	0.2865	0.4047	0.6251	1.047	0.7757	0.3788	1.2553	1.2622	0.875	1.2086	0.778	1.2567	1.2212	0.9467	1.2449	1.1997
2231	1-stearoyl-2-linoleoyl-GPS (18:0/18:2)	Lipid	Phosphatidylserine (PS)	53009	LC/MS Pos Late	100000642	2689	788.544	9547091	322647-11-0			1.0884	0.7829	1.2487	0.9364	1.2766	0.8685	1.6404	1.185	1.801	0.9182	1	1.0508	0.9906	1.233	0.5811	1.1395	0.7549	0.9832	1.7978	0.9597	1.9997	0.5063	0.6393	0.5828	1.1324	0.6735	0.3499	0.9692	0.8224	1.0114	0.8354	0.9725	1.2131	1.0111	1.414	0.8783	1.2043
2060	1-stearoyl-2-oleoyl-GPC (18:0/18:1)	Lipid	Phosphatidylcholine (PC)	52438	LC/MS Pos Late	100008904	2644	788.616		56421-10-4		HMDB08038	0.7959	0.837	1.5775	1.0722	0.8901	0.8378	1.5055	0.842	1.9244	1.2647	0.7535	0.9485	0.9367	1.5626	1.075	1.2484	0.6283	1.0872	1.694	0.9243	2.6343	0.4636	0.613	0.9881	1.5757	0.4336	0.5076	1.6556	0.9923	0.7081	0.7056	1	0.6736	0.9365	2.3959	0.9369	1.33
2157	1-stearoyl-2-oleoyl-GPE (18:0/18:1)	Lipid	Phosphatidylethanolamine (PE)	42448	LC/MS Pos Late	100001856	2858	746.569				HMDB08993	0.8824	0.726	2.0153	0.9311	0.9434	1	1.652	0.8732	1.663	1.2585	0.931	1.5228	0.872	1.1791	0.6874	1.2057	0.7183	0.8977	1.7347	0.7568	1.3432	0.4683	0.5659	0.5523	0.8101	0.6505	0.3829	1.0742	0.9177	0.6127	0.7813	1.0244	1.0676	1.0804	2.2871	1.0471	1.3598
2230	1-stearoyl-2-oleoyl-GPS (18:0/18:1)	Lipid	Phosphatidylserine (PS)	19265	LC/MS Pos Late	100000639	3000	790.559	9547087			HMDB10163	0.9306	0.6746	1.3315	0.6272	1.0138	0.7308	1.5292	1.0991	1.8547	0.9274	0.7497	1.1655	1	1.8852	0.664	0.6904	1.1947	0.646	2.1438	0.9085	1.7221	0.5889	0.7108	0.6306	0.9571	0.6246	0.6445	1.0598	0.6873	0.8026	0.778	1.3473	1.1532	0.7656	2.3524	0.8497	1.2154
2326	1-stearoyl-GPC (18:0)	Lipid	Lysophospholipid	33961	LC/MS Pos Late	100001271	1606	524.371	497299	19420-57-6		HMDB10384	1	1.1731	1.4617	0.7279	1.7415	0.6975	1.4449	0.8982	1.8152	0.4739	0.7505	0.8729	1.4404	0.9421	1.1645	0.2384	0.6778	1.1527	1.283	1.1407	1.0667	0.9259	0.8403	0.6686	0.7996	0.7298	1.419	1.7401	0.7279	0.9715	1.312	1.5382	1.5205	0.603	1.4948	1.0808	0.9692
2378	1-stearoyl-GPE (18:0)	Lipid	Lysophospholipid	42398	LC/MS Pos Late	100001461	1626	482.324	9547068	69747-55-3		HMDB11130	0.9216	1.1583	2.4086	0.5427	3.1326	1	1.0182	1.0132	2.6458	0.8871	0.9678	1.4923	0.9772	0.793	0.8199	0.4174	0.77	1.096	0.8196	0.6624	1.4429	0.6507	0.687	0.8147	0.9679	0.8527	0.9694	2.2066	1.3457	0.7311	1.0907	0.9235	1.1029	1.007	1.6187	1.1886	1.3832
2417	1-stearoyl-GPG (18:0)	Lipid	Lysophospholipid	34437	LC/MS Neg	100001462	5816	511.304					2.6737	1.2632	2.5985	0.3067	1.7698	0.9067	1.8943	1.0124	1.4929	1.2043	1.4523	1.2836	1.7472	0.7766	1	0.2251	0.5774	1.1245	0.6862	0.6356	0.8935	0.7212	1.3408	0.5448	0.7794	0.908	1.415	1.3025	0.9298	1.4963	2.7808	2.7318	1.3189	0.5366	1.4768	0.8165	0.7999
2425	1-stearoyl-GPI (18:0)	Lipid	Lysophospholipid	19324	LC/MS Neg	100000656	5794	599.32		796963-93-4		HMDB61696	1.9557	1	1.346	0.4187	1.9785	0.6371	1.5771	1.0639	1.9363	0.7525	1.3399	1.5418	0.995	1.047	0.6522	0.3605	0.9515	0.6045	0.9247	0.694	1.1153	0.7902	1.2381	0.6599	0.7967	1.0846	1.1707	1.3236	1.2467	1.368	2.1874	2.277	0.8023	0.5157	1.3984	0.9588	1.1305
2409	1-stearoyl-GPS (18:0)*	Lipid	Lysophospholipid	45966	LC/MS Neg	100004327	5800	524.299	9547101				1.3126	1	2.2	0.334	2.0796	0.4338	1.4825	1.0418	2.3506	0.6811	0.8992	1.082	1.2875	0.959	0.7385	0.3401	1.2032	0.8007	1.2921	1.0264	1.4147	1.1058	0.9134	0.4521	0.7543	0.5683	0.931	0.902	1.1092	0.7018	1.3059	2.6654	0.5818	0.2856	1.2689	0.863	1.3235
5379	2,2'-Methylenebis(6-tert-butyl-p-cresol)	Xenobiotics	Chemical	62885	LC/MS Polar	100020373	703	339.233	8398	119-47-1			0.0479	0.2237	1.5867	0.2673	0.3522	1.6075	3.111	4.6182	1	1.9878	1.3555	1.8273	0.7808	0.3942	0.1767	1.998	4.7994	1.4356	1.0966	1.8545	0.2292	0.8176	0.8628	0.2046	0.103	1.4681	0.6399	1.3273	0.4202	0.3033	1.5022	0.604	2.0745	4.2211	4.0382	2.0397	0.0867
384	2,3-dihydroxy-5-methylthio-4-pentenoate (DMTPA)*	Amino Acid	Methionine, Cysteine, SAM and Taurine Metabolism	62805	LC/MS Neg	100020893	1156	177.023					1.5661	0.8935	1.4807	0.3167	1.3926	1.4439	1.7236	0.8901	2.2011	1.2423	1	1.1627	1.3658	1.0255	1.0368	0.4703	0.6049	0.645	1.7175	0.7832	0.4924	0.7117	0.9547	0.6337	0.6141	0.8328	0.9834	1.265	26.9212	0.5849	1.911	1.6268	1.3314	0.6136	1.3456	0.4339	0.6929
4283	2,3-dihydroxyisovalerate	Xenobiotics	Food Component/Plant	38276	LC/MS Polar	100002417	1050	133.051	677	1756-18-9	C04039	HMDB12141	0.2785	0.4109	1.8884	0.2785	1.7713	1.0299	1.688	0.2785	1.4559	0.9099	0.2785	0.961	0.8094	0.2785	1.3293	0.2785	0.9051	0.2785	0.5887	1	1.0931	2.1272	0.5776	1.5613	0.2785	0.987	1.0783	0.9125	7.5137	0.2785	0.7186	0.2785	0.7106	0.5735	0.7203	1.0815	1.238
5150	2,6-dihydroxybenzoic acid	Xenobiotics	Drug - Topical Agents	63042	LC/MS Polar	100020837	729	153.019	9338	303-07-1		HMDB13676	2.1719	0.3745	0.3745	0.3745	0.3745	0.42	0.3745	0.3745	3.1453	0.3745	0.3745	0.3745	0.3745	0.3745	45.988	0.3745	0.3745	0.3745	0.3745	0.3745	0.3745	0.3745	0.3745	0.4974	0.3745	0.3745	0.3745	0.3745	81.1535	0.3745	0.3745	0.3745	0.3745	0.3745	0.7615	0.3745	0.3745
115	2-aminoadipate	Amino Acid	Lysine Metabolism	6146	LC/MS Polar	381	3500	160.061	469	542-32-5;1118-90-7	C00956	HMDB00510	1.7769	0.622	1.7097	0.3106	1.968	1.8624	1.7989	0.8988	1.7305	1.2471	2.3493	1.1785	0.9675	0.7036	0.9089	0.0914	0.4718	0.8592	1.5153	0.8079	0.4675	0.789	1.1836	0.609	0.703	1.1093	1.6802	0.9906	1.2657	1.1165	1.8743	1.2793	1.55	1.168	1	1.2985	0.523
1579	2-aminooctanoate	Lipid	Fatty Acid, Amino	43343	LC/MS Pos Late	100004227	750	160.133	69522	644-90-6		HMDB00991	0.7183	0.2826	0.4465	0.2826	0.629	1.1151	1.0479	1.681	2.1082	1.4276	1.5563	1.0169	0.6084	1.304	0.7351	0.2826	0.9602	0.2826	2.6966	0.6268	0.2826	0.2993	0.3583	0.4504	1.0172	0.9824	1.4241	1	1.1474	0.6052	2.3818	1.6965	1.6663	1.0061	1.4269	0.2826	0.5542
5251	2-aminophenol sulfate	Xenobiotics	Chemical	43266	LC/MS Neg	100004322	1677	188.002	181670			HMDB61116	2.0678	0.6081	1.3727	0.4305	1.0993	1.5235	0.4305	0.8076	1.6132	0.6416	0.4305	0.4305	0.6251	0.8656	4.4953	0.4305	1.7925	0.6899	1.0144	0.672	1.2105	0.7261	0.9163	1.2684	0.4305	1.2397	1.5536	0.7184	43.7218	0.4305	1.1962	0.572	0.4305	0.4305	1.3689	0.4305	0.4305
2574	2-arachidonoylglycerol (20:4)	Lipid	Monoacylglycerol	19266	LC/MS Neg	100000584	6170	303.233	5282280	53847-30-6	C13856	HMDB04666	2.1436	0.2079	14.7833	0.2079	1.4718	0.5657	1.7153	0.2079	2.0265	0.3013	1.0865	1.5116	0.4846	0.3178	0.658	0.2079	0.4003	0.2804	1.357	0.8435	1.0307	2.08	0.7027	1.0745	0.8758	0.2823	0.7975	0.993	3.7545	0.3199	3.3089	1.5065	1.1905	0.2079	0.89	0.4172	1.35
3791	2'-deoxyadenosine	Nucleotide	Purine Metabolism, Adenine containing	1553	LC/MS Pos Early	211	2252	252.109	13730	16373-93-6	C00559	HMDB00101	0.915	0.6081	1.3565	0.2855	1.658	1.8851	1.5825	0.8431	1.0507	0.7373	2.567	1.9076	0.8098	0.2855	0.3748	0.2855	0.3374	0.2855	1	0.9459	0.2855	0.5354	3.1518	1.098	0.9103	1.7297	1.526	1.7267	2.2306	1.2793	1.5341	0.7667	1.7139	0.3146	0.2855	0.3931	0.3036
3821	2'-deoxyguanosine	Nucleotide	Purine Metabolism, Guanine containing	1411	LC/MS Neg	348	1700	266.089	187790	961-07-9	C00330	HMDB00085	1.1889	0.5751	1.0882	0.3067	1.804	1.4794	0.8435	0.6026	1.3397	0.896	1.6482	1.044	0.7482	0.7869	1.0015	1.3027	0.599	0.8749	0.9977	0.7405	0.6931	0.5357	1.5256	0.5455	0.7002	1.45	1.4348	1.5283	14.4316	1.0099	1.4907	0.9985	1.7627	0.447	1.2084	0.835	0.4146
3752	2'-deoxyinosine	Nucleotide	Purine Metabolism, (Hypo)Xanthine/Inosine containing	15076	LC/MS Neg	100000135	1688	251.079	65058	890-38-0	C05512	HMDB00071	1	0.5056	1.4035	0.2296	2.4554	1.4634	1.2792	0.5113	1.9358	0.9168	1.4953	1.5586	1.0066	0.7561	0.9644	1.2909	0.6713	0.6246	0.8946	0.6528	0.6432	0.7164	1.4007	0.5319	0.7376	1.0177	1.4319	1.5193	36.7053	0.9689	2.2746	0.6522	1.6029	0.6417	1.3996	0.8024	0.4435
3855	2'-deoxyuridine	Nucleotide	Pyrimidine Metabolism, Uracil containing	52602	LC/MS Neg	536	1586	227.067	13712	951-78-0	C00526	HMDB00012	1.6976	0.8755	1.3555	0.1549	1.1566	1.8151	1.5021	1.5451	0.6762	0.6923	2.2526	0.9575	0.1549	0.1549	0.8186	2.0473	0.1549	0.8425	1.2057	0.5336	0.1549	0.6685	1.2174	0.2537	1.4032	1.1376	0.6474	1.9553	19.1759	1.2093	1.6334	1.5516	2.6978	1.0095	1.2782	0.6602	0.8952
337	2-hydroxy-3-methylvalerate	Amino Acid	Leucine, Isoleucine and Valine Metabolism	36746	LC/MS Neg	100001541	1800	131.071	164623	488-15-3		HMDB00317	0.7647	0.9555	3.9194	0.3182	2.366	1.6616	1.1829	0.7864	3.4819	1.1015	0.2887	1.0982	1.0148	0.5846	0.6233	0.2887	1.2303	0.8155	1.1917	0.5512	1.0413	1.1586	1.329	0.2887	0.5823	0.3877	0.9246	0.5869	1.9224	0.9333	1.1439	1.0455	0.6892	0.8166	1.4701	0.9021	0.2887
1491	2-hydroxyadipate	Lipid	Fatty Acid, Dicarboxylate	31934	LC/MS Polar	100001153	3000	161.046	193530	18294-85-4	C02360	HMDB00321	2.2473	0.7235	2.6106	0.4011	1.8901	1.6837	2.4971	1.1515	1.7956	1.1374	3.1486	1.4803	0.7429	0.5524	0.5571	0.137	0.424	0.96	1	2.3594	0.4848	1.3215	3.2959	0.7258	0.5033	0.6847	1.132	0.5573	3.2636	1.0498	1.225	0.9804	1.2949	0.7454	0.7155	0.9022	0.3791
1738	2-hydroxyarachidate*	Lipid	Fatty Acid, Monohydroxy	61700	LC/MS Neg	100019892	5990	327.291	5225199				1.3376	0.5091	1.7618	0.311	1.3487	0.824	1.8184	1.4389	2.2113	0.489	1.2494	0.6412	0.665	0.6763	0.4899	0.3028	1.1698	1.6245	1.7808	0.4409	1.1317	0.9538	1	0.4088	0.4681	1.0475	0.9234	1.0233	1.3899	0.5839	1.6498	1.837	2.0404	0.4516	1.5234	0.6017	2.8272
1739	2-hydroxybehenate	Lipid	Fatty Acid, Monohydroxy	57663	LC/MS Neg	100015637	6384	355.322	193484				0.7472	0.9247	2.0107	0.1948	2.3321	0.8858	1.3124	1.3582	3.8281	0.911	2.4858	0.9771	0.967	0.8666	0.6878	0.2194	1.666	2.1436	1.6839	0.4564	1	0.6471	1.2856	0.4091	0.3935	1.3745	0.9993	1.4088	1.5045	0.7439	2.3308	1.5584	2.341	0.488	1.831	1.0091	2.4087
502	2-hydroxybutyrate/2-hydroxyisobutyrate	Amino Acid	Glutathione Metabolism	52281	LC/MS Polar	100008928	1258	103.04	440864;11671				1.2904	1.4372	2.5799	0.5851	1.2166	1.3445	1.4371	1.4242	1.0856	1	1.8535	1.5462	1.2966	0.7221	0.7042	0.2535	1.2841	0.9815	1.2363	2.6646	0.9806	1.2445	0.9631	0.323	0.5124	0.5863	0.8405	0.5178	1.4475	0.7883	0.559	0.8305	1.4415	0.4819	1.2569	1.1182	0.6988
1732	2-hydroxydecanoate	Lipid	Fatty Acid, Monohydroxy	42489	LC/MS Neg	100004089	4840	187.134	21488	5393-81-7			1.5731	1.1817	1.4805	0.3216	0.8035	1.1723	1.1819	0.7075	1.0506	0.6775	1	1.1052	1.2162	1.3269	1.5563	0.4779	0.9066	0.5454	0.8821	0.7628	0.3216	0.6848	1.1686	1.1404	0.8705	0.9544	0.962	1.0634	1.3276	0.606	1.747	0.8769	0.9895	0.5365	1.4095	0.7729	1.0207
1487	2-hydroxyglutarate	Lipid	Fatty Acid, Dicarboxylate	37253	LC/MS Polar	100002070	3352.8	147.03	43	40951-21-1	C02630	HMDB0059655	3.77	0.5051	1.6263	1.0621	1.1861	2.8049	5.9734	1.1342	1.5349	0.6639	3.3462	2.038	0.7673	0.9818	1.0383	0.1071	0.4283	0.451	1.0083	1.211	0.5286	0.6861	1.0494	0.3891	0.7447	1	1.3118	0.8222	1.6222	1.2308	1.1978	1.4266	1.5403	0.9405	1.7878	0.6571	0.8756
1730	2-hydroxyheptanoate*	Lipid	Fatty Acid, Monohydroxy	61827	LC/MS Neg	100019960	2900	145.087	2750949				2.3033	1.3851	1.8727	0.8278	0.7773	1.2758	1.3446	0.6009	2.0508	0.7025	1.4966	1.3785	0.9011	0.8681	1.1877	0.7359	0.7373	0.6297	0.6576	1.0467	0.9717	1.4178	0.8873	0.7507	1.0001	0.5325	0.7798	0.7352	1.1807	1.2687	1.1835	1.4629	1.4347	0.981	1.5187	0.7021	1.349
4061	2-hydroxyhippurate (salicylurate)	Xenobiotics	Benzoate Metabolism	18281	LC/MS Neg	1869	2184	194.046	10253	487-54-7	C07588	HMDB00840	0.7023	0.7023	0.7023	0.7023	0.7023	0.7023	0.7023	0.7023	0.7023	0.7023	0.7023	0.7023	0.7023	0.7023	1	0.7023	0.7023	0.7023	0.7023	1.6661	0.7023	0.7023	0.7023	0.7023	0.7023	0.7023	0.7023	0.7023	76.5553	0.989	0.7023	0.7023	0.7023	0.7023	0.7023	0.7023	0.7023
1735	2-hydroxypalmitate	Lipid	Fatty Acid, Monohydroxy	35675	LC/MS Neg	100001579	5511.2	271.228	92836	764-67-0		HMDB31057	1.4037	0.9488	1.9952	0.3762	1.2182	0.8124	1.6318	0.8057	1.5273	0.9638	1	1.0163	1.1937	1.6398	0.8759	0.2843	1.1201	0.856	1.4072	0.6492	0.8001	1.334	1.484	0.5123	0.8292	0.8464	1.7145	0.8775	0.9644	0.6245	1.5295	2.703	1.3606	0.4179	1.8753	0.6308	1.0341
1533	2-hydroxysebacate	Lipid	Fatty Acid, Dicarboxylate	63357	LC/MS Neg	100020378	1324	217.108	128458	103963-71-9		HMDB00424	1.9852	0.7257	1.3315	0.7044	0.9753	1.7556	1.0286	0.5119	1.4267	0.7685	1.1563	0.7994	1.1721	0.7881	0.955	0.7353	1.5154	0.6643	0.8346	0.4438	1.1441	3.0269	1	1.0479	0.6618	1.2783	0.9625	1.2836	8.0255	0.4382	1.2751	0.7819	1.384	0.7881	1.2389	0.456	0.7389
1737	2-hydroxystearate	Lipid	Fatty Acid, Monohydroxy	17945	LC/MS Neg	1239	5695	299.259	69417	629-22-1	C03045		2.1864	1.0373	1.5871	0.4268	1.2159	1.0145	1.4242	0.8686	1.5426	0.847	1.1487	1.1469	1.1824	1.0084	0.865	0.2046	0.8183	0.8515	1	0.5628	0.7464	1.0294	1.3874	0.4637	0.9765	0.7414	1.4333	0.9683	1.4591	0.9331	2.9819	2.1619	1.1973	0.567	1.7053	0.7374	1.091
2573	2-linoleoylglycerol (18:2)	Lipid	Monoacylglycerol	32506	LC/MS Neg	100000987	6250	279.233	5365676	3443-82-1		HMDB11538	2.7607	1.8078	9.0226	0.2822	5.3414	0.8631	1.2323	0.5331	1.0626	0.3709	1.6528	2.3562	0.2828	0.4213	1.0479	0.2791	0.7894	0.5444	1.4184	0.7678	0.9701	1.6887	0.6461	0.9551	0.3864	0.2499	0.73	1.8578	5.6247	0.6293	6.3543	2.0456	0.6965	0.376	0.7551	0.6129	1.7521
339	2-methylbutyrylcarnitine (C5)	Amino Acid	Leucine, Isoleucine and Valine Metabolism	45095	LC/MS Pos Early	100001509	3050	246.17	6426901	31023-25-3		HMDB00378	1.2148	0.7219	1.3012	0.4063	1.1856	1.2224	1.9755	0.6775	1.5702	1.1978	0.7555	1.4965	0.8819	1.8229	0.9807	0.1898	0.734	0.5435	1.4696	0.9035	1.2864	0.6037	1.6244	0.3492	0.4818	1.0193	1.1064	0.8828	1.3761	0.6226	1.3668	1.3257	1.5284	0.7938	2.5428	0.7311	0.6034
340	2-methylbutyrylglutamine*	Amino Acid	Leucine, Isoleucine and Valine Metabolism	61696	LC/MS Neg	100019889	1910	229.119					0.2161	0.2161	0.2161	0.2161	0.2271	0.2161	0.2161	0.2161	0.2161	0.2161	0.2161	0.2161	3.8052	0.2161	0.2161	0.2161	0.4449	0.2161	0.2161	0.2161	0.2161	0.2161	109.272	0.2161	0.2161	0.2818	0.2161	7.5451	4.654	0.2161	0.2161	0.2161	126.975	0.2161	1.1668	0.5336	0.2161
1305	2-methylcitrate/homocitrate	Energy	TCA Cycle	52282	LC/MS Neg	100008929	575	205.035	515;439459				1.8289	1.1098	1.1957	0.7918	1.4343	1.4243	1.5093	0.8714	1.6376	0.8182	1.3182	2.0152	1.0833	0.9987	0.8477	0.3281	0.6319	0.7158	0.796	1.1866	0.8524	1.0755	2.1325	0.6304	0.9223	0.9575	1.0374	1.1667	5.4666	0.9812	1.0625	1.0145	1.0852	0.8836	0.9495	1.1539	0.7118
2572	2-oleoylglycerol (18:1)	Lipid	Monoacylglycerol	21232	LC/MS Neg	100000943	6500	281.249	5319879	3443-84-3		HMDB11537	1.3682	2.4979	5.8579	0.4429	3.854	0.7716	0.7801	0.5834	1	0.3644	1.5188	2.4899	0.5627	0.6145	1.1063	0.5045	1.1921	1.0213	0.4869	1.0383	0.8383	1.4604	0.6889	1.1684	0.4034	0.4007	0.4776	1.7634	4.6767	0.7485	3.1335	2.4413	0.5079	0.5204	0.8837	0.7178	1.7773
3962	2-O-methylascorbic acid	Cofactors and Vitamins	Ascorbate and Aldarate Metabolism	63990	LC/MS Neg	100003258	778	189.041	99779	17860-87-6			1.6467	0.3728	1	0.4449	1.2425	1.223	2.2709	1.2083	1.2061	0.8164	0.5366	1.0668	1.507	0.5506	0.7169	0.0845	0.4999	0.4797	0.7989	0.9657	0.2907	0.6384	0.8619	0.4985	0.6258	0.8367	0.6605	1.5249	2.4462	1.5056	3.2495	1.1532	1.0291	1.3407	1.44	0.6956	1
[truncated: 645 more rows]
[truncated: 14 more columns]

## Sheet: MassNormImpData
												SAMPLE NAME	WAKE-02798	WAKE-02799	WAKE-02800	WAKE-02801	WAKE-02802	WAKE-02803	WAKE-02804	WAKE-02805	WAKE-02806	WAKE-02807	WAKE-02808	WAKE-02809	WAKE-02810	WAKE-02811	WAKE-02812	WAKE-02813	WAKE-02814	WAKE-02815	WAKE-02816	WAKE-02817	WAKE-02818	WAKE-02819	WAKE-02820	WAKE-02821	WAKE-02822	WAKE-02823	WAKE-02824	WAKE-02825	WAKE-02826	WAKE-02827	WAKE-02828	WAKE-02829	WAKE-02830	WAKE-02831	WAKE-02832	WAKE-02833	WAKE-02834
[truncated: 814 more rows]
[truncated: 14 more columns]

[truncated: 1 more sheets: PathwayHeatMap ]
